# Supplementary material for: N-(4-Chloro­phen­yl)-2-nitro­benzene­sulfonamide
Source: Acta Crystallogr Sect E Struct Rep Online. 2012 Jul 28;68(Pt 8):o2577. doi: 10.1107/S1600536812033429 (PMC3415017; doi:10.1107/S1600536812033429)
Supplement: Supplementary file 2 [file e-68-o2577-Isup2.hkl]

# 
# h,k,l, Fc-squared, Fo-squared, sigma(Fo-squared) and status flag 
# 
data_I
_shelx_title ' CNS4 P21/C' 
_shelx_refln_list_code          4 
_shelx_F_calc_maximum      148.78 
_exptl_crystal_F_000       640.00 
_reflns_d_resolution_high  0.8000 
 
loop_ 
 _symmetry_equiv_pos_as_xyz 
 'x, y, z' 
 '-x, y+1/2, -z+1/2' 
 '-x, -y, -z' 
 'x, -y-1/2, z-1/2' 
 
_cell_length_a     8.3295 
_cell_length_b    11.0866 
_cell_length_c    14.5576 
_cell_angle_alpha  90.000 
_cell_angle_beta   92.481 
_cell_angle_gamma  90.000 
 
_shelx_F_squared_multiplier     1.000 
 
loop_ 
 _refln_index_h 
 _refln_index_k 
 _refln_index_l 
 _refln_F_squared_calc 
 _refln_F_squared_meas 
 _refln_F_squared_sigma 
 _refln_observed_status 
   2   0   0      647.06      694.07      6.35 o 
   3   0   0     3597.37     3844.55     28.75 o 
   4   0   0      221.43      188.54      1.43 o 
   5   0   0      233.11      224.75      4.69 o 
   6   0   0     2942.85     2848.82     37.95 o 
   7   0   0      402.76      371.98      7.69 o 
   8   0   0      186.63      191.42      4.25 o 
   9   0   0      332.48      308.54      5.50 o 
  10   0   0       32.76       31.98      3.34 o 
   2   1   0    15015.19    16410.68     87.97 o 
   3   1   0     2403.50     2530.20      6.94 o 
   4   1   0       46.76       36.53      1.16 o 
   5   1   0      153.33      155.73      1.41 o 
   6   1   0       16.24       14.78      1.55 o 
   7   1   0      535.27      488.69      3.87 o 
   8   1   0      239.92      235.53      2.70 o 
   9   1   0       45.80       36.42      1.97 o 
  10   1   0       86.03       86.24      4.00 o 
   0   2   0      594.69      647.57      2.88 o 
   1   2   0       85.32       89.41      0.80 o 
   2   2   0      585.08      580.26      1.60 o 
   3   2   0     5339.98     5724.76      8.11 o 
   4   2   0     2779.76     2718.99     10.22 o 
   5   2   0      753.21      698.30      3.20 o 
   6   2   0       30.72       27.45      1.11 o 
   7   2   0       86.20       88.89      1.53 o 
   8   2   0      119.48      114.39      2.06 o 
   9   2   0       36.31       36.86      1.76 o 
  10   2   0        7.33        5.95      1.59 o 
   1   3   0      207.07      215.66      1.77 o 
   2   3   0     1047.69     1064.58      4.11 o 
   3   3   0      542.66      558.95      4.37 o 
   4   3   0      923.34      893.11      4.68 o 
   5   3   0      290.44      314.10      2.61 o 
   6   3   0      284.04      261.34      2.66 o 
   7   3   0       31.33       32.37      1.25 o 
   8   3   0       81.09       84.11      1.64 o 
   9   3   0       18.75       16.71      1.53 o 
  10   3   0        7.45       10.64      1.54 o 
   0   4   0     2639.70     2630.30      8.40 o 
   1   4   0      331.13      314.33      1.43 o 
   2   4   0     1212.42     1233.96      5.12 o 
   3   4   0      671.46      702.06      1.95 o 
   4   4   0      448.94      486.75      1.89 o 
   5   4   0       86.79       74.76      0.97 o 
   6   4   0      470.17      426.78      3.96 o 
   7   4   0       49.05       45.40      1.30 o 
   8   4   0       40.59       44.83      1.85 o 
   9   4   0       23.60       20.42      1.31 o 
   1   5   0       70.51       78.02      0.87 o 
   2   5   0     1966.07     2060.35     16.69 o 
   3   5   0        0.29        0.96      0.61 o 
   4   5   0       21.58       25.34      1.68 o 
   5   5   0       18.22       17.29      0.69 o 
   6   5   0      112.17      107.25      2.03 o 
   7   5   0       15.52       15.95      1.07 o 
   8   5   0       12.42        9.92      1.20 o 
   9   5   0        0.69        1.57      1.27 o 
   0   6   0      319.59      385.48      6.85 o 
   1   6   0        2.86       -0.25      0.50 o 
   2   6   0     1034.00      932.17     13.10 o 
   3   6   0       19.34       20.48      0.79 o 
   4   6   0      163.81      151.48      4.09 o 
   5   6   0      597.32      584.88      6.18 o 
   6   6   0        2.76        0.32      0.90 o 
   7   6   0      129.54      127.66      2.04 o 
   8   6   0      105.18      108.41      2.20 o 
   9   6   0       37.93       41.19      3.76 o 
   1   7   0        5.87        2.58      1.06 o 
   2   7   0      119.48      116.74      1.91 o 
   3   7   0       42.76       44.26      2.42 o 
   4   7   0      126.14      132.45      2.06 o 
   5   7   0        2.47        0.52      0.92 o 
   6   7   0       35.85       33.03      1.55 o 
   7   7   0        9.13        7.18      1.13 o 
   8   7   0       11.45        9.24      1.36 o 
   0   8   0      906.78      984.55      7.36 o 
   1   8   0        0.64        1.90      1.20 o 
   2   8   0        2.66        3.43      1.19 o 
   3   8   0       70.79       68.13      2.82 o 
   4   8   0       11.30        8.08      2.21 o 
   5   8   0        0.08       -0.30      2.05 o 
   6   8   0      183.23      178.06      3.85 o 
   7   8   0        3.07        0.87      1.40 o 
   8   8   0       14.99       16.73      2.42 o 
   1   9   0      535.92      564.79      4.70 o 
   2   9   0      547.03      538.01      4.17 o 
   3   9   0       14.08       12.48      2.43 o 
   4   9   0        1.12        1.00      2.08 o 
   5   9   0       47.03       47.62      2.88 o 
   6   9   0       21.78       24.80      2.81 o 
   7   9   0       50.86       40.11      3.12 o 
   0  10   0       48.47       44.89      2.59 o 
   1  10   0      322.72      327.35      3.60 o 
   2  10   0      354.14      354.57      3.68 o 
   3  10   0      320.44      316.48      5.55 o 
   4  10   0      190.39      187.85      4.56 o 
   5  10   0       93.01       91.92      3.56 o 
   6  10   0       20.57       21.42      2.89 o 
   7  10   0       86.05       81.80      3.63 o 
   1  11   0       17.95       21.42      1.70 o 
   2  11   0       71.09       72.25      3.39 o 
   3  11   0        3.41        5.27      2.60 o 
   4  11   0        9.77        5.52      2.57 o 
   5  11   0        0.03        1.97      2.52 o 
   6  11   0        2.09        3.87      2.55 o 
   0  12   0       42.50       35.68      2.87 o 
   1  12   0       22.88       21.44      1.99 o 
   2  12   0        8.35        7.03      2.71 o 
   3  12   0        6.43        3.49      2.99 o 
   4  12   0       57.79       58.22      3.90 o 
   5  12   0       41.35       42.61      3.48 o 
   1  13   0        0.66       -1.76      1.76 o 
   2  13   0       25.54       21.78      3.37 o 
   3  13   0        9.33        8.73      2.80 o 
 -10   1   1       76.44       73.21      4.22 o 
  -9   1   1       62.16       73.10      2.02 o 
  -8   1   1       45.82       48.95      1.73 o 
  -7   1   1       81.17       77.68      1.45 o 
  -6   1   1      175.70      169.03      1.73 o 
  -5   1   1      143.17      141.79      1.59 o 
  -4   1   1      973.91      983.56      5.14 o 
  -3   1   1     5570.60     5765.44      7.04 o 
  -2   1   1    13705.42    14721.55    133.94 o 
  -1   1   1      167.04      176.42      1.34 o 
   1   1   1     2921.46     3056.91      6.15 o 
   2   1   1     2623.25     2701.14      8.66 o 
   3   1   1     3108.65     3264.61     14.98 o 
   4   1   1      129.43      118.57      1.75 o 
   5   1   1       81.65       77.31      0.90 o 
   6   1   1      294.58      295.62      4.30 o 
   7   1   1      494.08      478.40      7.59 o 
   8   1   1        4.69        6.35      1.30 o 
   9   1   1        1.64        1.00      1.76 o 
  10   1   1        3.26        3.02      3.86 o 
 -10   2   1        4.56        9.11      2.09 o 
  -9   2   1       42.43       36.11      1.75 o 
  -8   2   1       15.80       14.95      1.33 o 
  -7   2   1       72.16       71.28      1.88 o 
  -6   2   1        9.86        5.23      0.92 o 
  -5   2   1        0.59        1.96      0.56 o 
  -4   2   1      133.70      128.15      1.55 o 
  -3   2   1     1984.32     2199.97     10.62 o 
  -2   2   1     9254.57     9718.32     35.47 o 
  -1   2   1     3873.79     3996.59     33.44 o 
   0   2   1     8695.90     8426.52     49.83 o 
   1   2   1     1081.62      936.90    129.83 o 
   2   2   1      281.81      359.04      3.28 o 
   3   2   1     1815.05     1715.79      4.92 o 
   4   2   1     2796.63     2629.05      5.79 o 
   5   2   1       62.84       54.46      0.88 o 
   6   2   1     1766.69     1762.71     13.80 o 
   7   2   1      207.51      205.36      2.52 o 
   8   2   1      151.69      170.42      2.09 o 
   9   2   1      167.20      165.99      4.36 o 
  10   2   1       63.02       59.50      2.52 o 
 -10   3   1       60.00       62.24      2.07 o 
  -9   3   1        2.55       -1.41      1.41 o 
  -8   3   1        5.89        6.38      1.30 o 
  -7   3   1      118.20      104.47      1.63 o 
  -6   3   1      245.34      240.44      3.08 o 
  -5   3   1      235.13      218.73      1.46 o 
  -4   3   1     4350.78     4602.25      9.76 o 
  -3   3   1      425.45      462.99      3.72 o 
  -2   3   1      424.95      393.19      1.36 o 
  -1   3   1     1642.76     1597.65     12.71 o 
   0   3   1     2215.85     2262.96     19.33 o 
   1   3   1      102.22       93.38      1.31 o 
   2   3   1      541.68      491.67      2.30 o 
   3   3   1     1849.90     1937.05      3.57 o 
   4   3   1       20.86       12.29      0.63 o 
   5   3   1      144.90      156.51      1.28 o 
   6   3   1      444.95      416.17      3.29 o 
   7   3   1        0.06        0.29      1.02 o 
   8   3   1       14.46       16.63      1.24 o 
   9   3   1       62.17       63.03      2.23 o 
  10   3   1       56.25       59.13      2.23 o 
  -9   4   1       21.43       27.70      2.31 o 
  -8   4   1        6.71        6.51      1.11 o 
  -7   4   1      116.45      109.46      1.64 o 
  -6   4   1      144.36      136.51      1.95 o 
  -5   4   1       48.29       44.84      1.12 o 
  -4   4   1     1185.95     1200.24      7.02 o 
  -3   4   1       47.58       51.72      1.32 o 
  -2   4   1     1068.31     1197.76      2.94 o 
  -1   4   1     1727.04     1587.52     10.71 o 
   0   4   1        0.85        0.78      0.64 o 
   1   4   1      259.75      274.02      1.32 o 
   2   4   1      301.65      272.09      4.90 o 
   3   4   1     4306.01     4494.86     33.40 o 
   4   4   1      555.57      594.46      6.79 o 
   5   4   1       33.24       32.93      0.73 o 
   6   4   1       88.89       99.34      1.26 o 
   7   4   1        1.22        1.11      1.00 o 
   8   4   1      119.26      101.60      1.74 o 
   9   4   1      148.94      139.49      4.36 o 
  -9   5   1      129.67      137.84      3.74 o 
  -8   5   1      219.05      217.10      2.28 o 
  -7   5   1      255.69      266.60      2.24 o 
  -6   5   1       19.44       19.61      0.84 o 
  -5   5   1      236.04      246.51      3.17 o 
  -4   5   1       15.72        7.21      0.52 o 
  -3   5   1        1.28        8.65      0.47 o 
  -2   5   1      707.96      663.71      2.86 o 
  -1   5   1      445.19      443.02      2.51 o 
   0   5   1     1218.14     1210.66      4.48 o 
   1   5   1      189.45      185.89      1.19 o 
   2   5   1      458.12      526.78      2.40 o 
   3   5   1       67.73       82.70      0.90 o 
   4   5   1      130.59      133.14      1.84 o 
   5   5   1        3.20        2.45      0.86 o 
   6   5   1        3.86        3.45      0.87 o 
   7   5   1      138.09      128.02      2.79 o 
   8   5   1       50.27       43.00      2.06 o 
   9   5   1        3.70        2.30      1.73 o 
  -9   6   1       25.37       21.29      1.59 o 
  -8   6   1       81.44       81.99      1.98 o 
  -7   6   1      146.86      150.97      2.19 o 
  -6   6   1       93.95       86.38      1.39 o 
  -5   6   1      232.24      227.83      3.77 o 
  -4   6   1       56.67       58.06      1.84 o 
  -3   6   1      385.13      388.95      4.17 o 
  -2   6   1      807.88      793.26      2.95 o 
  -1   6   1      374.86      387.84      3.24 o 
   0   6   1     2170.44     2295.46     22.39 o 
   1   6   1     4339.76     4432.85     16.91 o 
   2   6   1       70.53       66.39      0.99 o 
   3   6   1      179.52      179.85      2.43 o 
   4   6   1      490.95      486.57      5.33 o 
   5   6   1       49.53       46.62      1.22 o 
   6   6   1       60.49       60.35      1.14 o 
   7   6   1       59.36       61.01      2.05 o 
   8   6   1       10.87       15.65      1.39 o 
   9   6   1      114.41      122.32      2.37 o 
  -8   7   1        6.87        8.11      1.42 o 
  -7   7   1      169.87      160.74      2.54 o 
  -6   7   1       44.10       43.03      1.78 o 
  -5   7   1       29.15       30.83      1.02 o 
  -4   7   1        4.92        3.12      1.17 o 
  -3   7   1      201.52      200.58      3.33 o 
  -2   7   1      263.42      283.11      3.21 o 
  -1   7   1      236.97      235.02      7.87 o 
   0   7   1      627.15      558.80      3.67 o 
   1   7   1      990.75     1066.72      5.02 o 
   2   7   1      160.01      168.56      3.94 o 
   3   7   1     1284.50     1287.21      5.45 o 
   4   7   1        0.23       -1.28      1.94 o 
   5   7   1       20.10       14.52      2.07 o 
   6   7   1        6.68        6.65      1.06 o 
   7   7   1       75.44       75.10      2.50 o 
   8   7   1       11.25       11.98      1.41 o 
  -8   8   1       19.00       18.47      2.77 o 
  -7   8   1      100.09      106.81      3.62 o 
  -6   8   1       68.38       60.12      3.02 o 
  -5   8   1      142.80      137.23      3.96 o 
  -4   8   1     1662.17     1675.70     10.87 o 
  -3   8   1      640.48      627.42      6.62 o 
  -2   8   1      231.65      242.64      5.86 o 
  -1   8   1      789.33      772.31      6.03 o 
   0   8   1      191.71      176.59      5.47 o 
   1   8   1      324.15      322.25      3.11 o 
   2   8   1      474.68      475.45      6.18 o 
   3   8   1      169.63      167.07      3.72 o 
   4   8   1       61.97       66.60      2.90 o 
   5   8   1      386.05      377.73      5.48 o 
   6   8   1      184.39      184.07      3.28 o 
   7   8   1       82.28       79.57      6.32 o 
   8   8   1      138.16      141.05      4.17 o 
  -7   9   1       14.65       17.61      2.94 o 
  -6   9   1      332.81      326.31      5.55 o 
  -5   9   1       24.86       22.28      2.74 o 
  -4   9   1        0.02        0.94      2.21 o 
  -3   9   1      294.75      305.11      5.20 o 
  -2   9   1       15.50       20.43      2.72 o 
  -1   9   1       10.16       10.87      1.44 o 
   0   9   1       20.98       20.32      1.52 o 
   1   9   1        0.72        0.61      1.36 o 
   2   9   1        1.93       -0.44      1.41 o 
   3   9   1      139.79      138.56      4.02 o 
   4   9   1       37.65       43.48      2.92 o 
   5   9   1        2.91        2.58      2.20 o 
   6   9   1      188.75      179.44      4.65 o 
   7   9   1        1.62        4.98      2.65 o 
  -7  10   1        0.55        0.22      2.73 o 
  -6  10   1       27.58       30.13      2.77 o 
  -5  10   1       19.15       15.69      2.90 o 
  -4  10   1        0.54        1.55      2.41 o 
  -3  10   1        5.63        5.32      2.77 o 
  -2  10   1        7.54        4.14      1.44 o 
  -1  10   1       29.74       26.69      2.22 o 
   0  10   1       13.67        9.55      1.49 o 
   1  10   1      223.95      214.99      5.43 o 
   2  10   1        0.68       -1.53      1.53 o 
   3  10   1       39.35       33.90      3.22 o 
   4  10   1      105.96      107.81      3.85 o 
   5  10   1       44.20       42.96      3.25 o 
   6  10   1        1.61        1.18      2.56 o 
   7  10   1        3.75        3.65      2.86 o 
  -6  11   1      111.71      122.14      4.35 o 
  -5  11   1      131.72      134.15      4.52 o 
  -4  11   1       79.20       73.47      3.81 o 
  -3  11   1      195.35      206.45      4.92 o 
  -2  11   1      180.81      167.22      4.31 o 
  -1  11   1       11.54        5.87      1.55 o 
   0  11   1      246.75      237.06      3.34 o 
   1  11   1        7.13        3.63      1.62 o 
   2  11   1        8.55        2.55      2.51 o 
   3  11   1      192.68      176.74      4.71 o 
   4  11   1        6.07        7.91      2.75 o 
   5  11   1        0.03       -0.52      2.86 o 
   6  11   1       43.31       43.93      3.53 o 
  -5  12   1       27.32       21.64      2.87 o 
  -4  12   1       48.84       61.63      3.85 o 
  -3  12   1      163.86      164.35      4.62 o 
  -2  12   1       84.53       83.34      3.59 o 
  -1  12   1      139.33      159.51      3.05 o 
   0  12   1       40.53       40.29      2.11 o 
   1  12   1        7.42        4.31      1.65 o 
   2  12   1      315.88      324.82      5.90 o 
   3  12   1      138.31      144.98      4.38 o 
   4  12   1       16.53       20.09      2.91 o 
   5  12   1      105.23      112.25      4.61 o 
  -3  13   1       79.91       85.88      3.81 o 
  -2  13   1        6.09        8.74      2.93 o 
  -1  13   1        3.54        3.71      2.33 o 
   0  13   1       66.91       74.55      4.39 o 
   1  13   1        3.01        3.86      1.58 o 
   2  13   1       60.35       69.51      3.56 o 
   3  13   1       31.23       40.84      3.74 o 
 -10   0   2        2.65        6.59      3.13 o 
  -9   0   2        5.42        3.36      1.65 o 
  -8   0   2       75.38       85.91      2.64 o 
  -7   0   2      233.23      220.83      5.30 o 
  -6   0   2      348.02      342.42      5.20 o 
  -5   0   2        9.86        8.88      1.04 o 
  -4   0   2        0.33        0.72      0.41 o 
  -3   0   2     3743.02     4034.49     25.49 o 
  -2   0   2       81.73       86.03      1.01 o 
  -1   0   2      962.14     1100.63      3.35 o 
   1   0   2      210.66      236.60      1.62 o 
   2   0   2    22135.06    22202.49    730.45 o 
   3   0   2     4616.66     4767.15     24.03 o 
   4   0   2      368.33      370.85      4.50 o 
   5   0   2      710.04      739.27      4.24 o 
   6   0   2      294.67      294.56      6.99 o 
   7   0   2        3.97        2.76      1.62 o 
   8   0   2       55.53       54.71      2.77 o 
   9   0   2       83.52       93.99      3.63 o 
  10   0   2       85.60       88.84      3.86 o 
 -10   1   2       55.70       55.77      2.78 o 
  -9   1   2       50.21       55.30      1.99 o 
  -8   1   2       37.69       39.06      1.34 o 
  -7   1   2       12.83       16.39      1.16 o 
  -6   1   2      374.11      370.80      2.40 o 
  -5   1   2       34.46       35.83      0.88 o 
  -4   1   2     1970.16     2015.64      8.05 o 
  -3   1   2      214.97      247.45      1.46 o 
  -2   1   2      543.29      583.56      4.14 o 
  -1   1   2      284.90      297.04      1.81 o 
   1   1   2     5876.57     5900.92     27.41 o 
   2   1   2     5998.82     6172.83     35.97 o 
   3   1   2      364.62      310.24      1.63 o 
   4   1   2      267.37      296.71      2.49 o 
   5   1   2      181.69      175.16      1.36 o 
   6   1   2      368.83      338.27      4.24 o 
   7   1   2      316.42      294.44      2.95 o 
   8   1   2        8.48        7.48      1.32 o 
   9   1   2       28.51       24.99      2.08 o 
  10   1   2        1.61        0.44      3.10 o 
 -10   2   2       30.23       30.05      2.18 o 
  -9   2   2        1.83        1.75      1.44 o 
  -8   2   2       15.19       10.36      1.85 o 
  -7   2   2       56.96       51.62      1.58 o 
  -6   2   2        9.86        9.56      0.91 o 
  -5   2   2       78.92       83.06      0.95 o 
  -4   2   2       20.73       16.68      0.57 o 
  -3   2   2     1087.25     1132.22      5.14 o 
  -2   2   2      756.30      825.16      3.65 o 
  -1   2   2     5574.43     5413.36    195.54 o 
   0   2   2     7526.63     6754.53     45.21 o 
   1   2   2      810.15      836.05      6.09 o 
   2   2   2     4258.35     4514.64     25.91 o 
   3   2   2      186.27      195.93      0.96 o 
   4   2   2     1668.05     1775.85      5.66 o 
   5   2   2       39.28       42.51      0.81 o 
   6   2   2        4.31        5.16      1.01 o 
   7   2   2        0.20        0.62      1.04 o 
   8   2   2       34.93       32.36      1.34 o 
   9   2   2       10.94       11.36      1.36 o 
  10   2   2        5.64        2.45      1.86 o 
 -10   3   2       31.51       22.95      1.73 o 
  -9   3   2      265.27      277.22      8.43 o 
  -8   3   2       26.28       28.88      1.51 o 
  -7   3   2      240.60      224.78      3.11 o 
  -6   3   2      303.27      310.33      2.20 o 
  -5   3   2       48.13       48.75      1.31 o 
  -4   3   2     1277.18     1239.68      9.20 o 
  -3   3   2     1522.45     1567.69     18.52 o 
  -2   3   2      507.91      484.99      3.85 o 
  -1   3   2     8314.87     7955.51    123.28 o 
   0   3   2     2759.77     2625.74      7.34 o 
   1   3   2      527.24      549.48      6.34 o 
   2   3   2       46.30       41.29      1.59 o 
   3   3   2      473.27      459.29      2.10 o 
   4   3   2       50.97       50.85      0.86 o 
   5   3   2      260.13      257.36      1.57 o 
   6   3   2     1480.52     1410.67      7.30 o 
   7   3   2       53.37       46.69      1.29 o 
   8   3   2       48.84       49.83      1.51 o 
   9   3   2       32.40       29.15      2.01 o 
  10   3   2        5.51       10.74      1.79 o 
  -9   4   2        0.00        1.40      1.87 o 
  -8   4   2        0.90       -1.14      1.30 o 
  -7   4   2       52.94       47.20      1.66 o 
  -6   4   2      163.62      155.84      1.45 o 
  -5   4   2      112.99      123.93      1.19 o 
  -4   4   2        0.06        0.25      0.54 o 
  -3   4   2     1217.78     1300.34      5.32 o 
  -2   4   2      793.66      907.57      5.27 o 
  -1   4   2     2256.55     2420.73     14.91 o 
   0   4   2        0.55        1.10      0.86 o 
   1   4   2      646.14      619.36      7.56 o 
   2   4   2      313.50      337.77      1.52 o 
   3   4   2        4.79        4.21      0.60 o 
   4   4   2      611.52      596.04      6.03 o 
   5   4   2        1.39       -0.59      0.82 o 
   6   4   2        0.04        1.29      0.89 o 
   7   4   2      375.18      402.65      4.19 o 
   8   4   2      342.83      329.74      5.53 o 
   9   4   2      103.80      100.05      4.36 o 
  -9   5   2        6.64        8.96      3.23 o 
  -8   5   2       99.01       88.47      2.93 o 
  -7   5   2        1.55        1.41      0.93 o 
  -6   5   2       27.02       27.89      0.98 o 
  -5   5   2      103.08       99.87      2.04 o 
  -4   5   2        2.96        2.50      0.72 o 
  -3   5   2       62.71       52.49      0.91 o 
  -2   5   2        7.24       13.05      0.64 o 
  -1   5   2     1623.09     1771.20     11.69 o 
   0   5   2     2934.23     3217.22     61.37 o 
   1   5   2      281.09      236.43      2.43 o 
   2   5   2      851.97      907.96      3.39 o 
   3   5   2      378.24      354.31      2.02 o 
   4   5   2        6.95        6.09      0.73 o 
   5   5   2      925.35      928.45      3.93 o 
   6   5   2       30.43       29.30      1.08 o 
   7   5   2        2.85        1.59      1.20 o 
   8   5   2        7.42        3.80      1.38 o 
   9   5   2        8.81       10.83      1.42 o 
  -9   6   2        5.22        5.45      1.98 o 
  -8   6   2       12.46       12.19      1.28 o 
  -7   6   2       98.25       96.73      2.79 o 
  -6   6   2      203.54      196.24      1.90 o 
  -5   6   2        7.27        8.88      0.85 o 
  -4   6   2        0.44        4.04      1.50 o 
  -3   6   2      574.37      536.05      8.58 o 
  -2   6   2       97.37      110.72      1.25 o 
  -1   6   2      167.96      202.81      1.75 o 
   0   6   2     2240.18     2297.78     14.98 o 
   1   6   2       21.56       27.99      1.98 o 
   2   6   2        0.15        0.71      0.54 o 
   3   6   2      676.86      681.51      3.89 o 
   4   6   2      116.72      112.29      3.10 o 
   5   6   2       25.41       17.86      1.35 o 
   6   6   2      100.36       97.74      2.28 o 
   7   6   2       83.70       75.77      1.65 o 
   8   6   2        0.96        1.23      1.33 o 
   9   6   2       68.88       71.56      2.02 o 
  -8   7   2      197.30      198.36      5.55 o 
  -7   7   2      212.90      212.17      4.84 o 
  -6   7   2      578.54      587.66     11.45 o 
  -5   7   2      207.06      201.80      2.92 o 
  -4   7   2      189.10      177.76      6.19 o 
  -3   7   2     1668.06     1646.52     29.23 o 
  -2   7   2     2447.05     2438.84     20.06 o 
  -1   7   2      387.97      388.95      2.72 o 
   0   7   2      742.69      752.00      4.26 o 
   1   7   2     1656.60     1617.84      8.58 o 
   2   7   2      167.98      170.85      3.53 o 
   3   7   2       76.06       81.76      1.75 o 
   4   7   2      510.25      506.56      5.69 o 
   5   7   2      201.34      199.03      3.90 o 
   6   7   2      152.71      156.86      2.75 o 
   7   7   2      351.52      349.01      3.74 o 
   8   7   2       42.04       44.66      3.89 o 
  -7   8   2      107.50      118.34      3.83 o 
  -6   8   2        0.01       -0.90      1.54 o 
  -5   8   2        0.21        3.75      2.20 o 
  -4   8   2      199.74      184.28      4.21 o 
  -3   8   2      470.10      474.38      5.95 o 
  -2   8   2       23.93       19.93      2.17 o 
  -1   8   2       88.82       86.56      1.88 o 
   0   8   2      238.93      252.90      2.83 o 
   1   8   2      295.98      303.66      5.40 o 
   2   8   2      254.40      252.00      6.72 o 
   3   8   2      229.28      228.94      4.25 o 
   4   8   2       85.06       81.01      3.12 o 
   5   8   2        2.22        0.90      2.23 o 
   6   8   2        2.35        5.64      2.40 o 
   7   8   2        3.35        4.00      2.20 o 
   8   8   2        8.93       10.20      2.18 o 
  -7   9   2      169.19      168.02      4.42 o 
  -6   9   2       62.79       66.50      3.71 o 
  -5   9   2      406.10      439.37      6.36 o 
  -4   9   2       15.01        9.71      2.42 o 
  -3   9   2      292.47      288.93      5.21 o 
  -2   9   2     1582.16     1505.28     22.82 o 
  -1   9   2        3.92        0.47      1.31 o 
   0   9   2       40.73       47.19      1.79 o 
   1   9   2     1797.22     1725.83     25.78 o 
   2   9   2       92.40       84.81      2.06 o 
   3   9   2      526.36      476.40      6.24 o 
   4   9   2      970.99     1010.55      8.92 o 
   5   9   2        9.41        6.44      2.20 o 
   6   9   2       25.28       28.15      2.94 o 
   7   9   2       32.66       30.61      3.46 o 
  -7  10   2        8.51       15.61      3.13 o 
  -6  10   2       12.42        2.44      2.84 o 
  -5  10   2       68.23       72.37      3.46 o 
  -4  10   2       14.78       17.87      2.88 o 
  -3  10   2      478.51      537.74      7.14 o 
  -2  10   2       10.82       11.88      2.32 o 
  -1  10   2        0.11       -0.10      1.47 o 
   0  10   2      123.68      120.80      2.41 o 
   1  10   2       18.70       14.99      2.02 o 
   2  10   2       17.41       15.78      1.69 o 
   3  10   2      732.58      775.95      8.21 o 
   4  10   2        3.23       -0.50      2.56 o 
   5  10   2        8.68        8.43      2.65 o 
   6  10   2       47.81       58.82      3.51 o 
   7  10   2       14.36        8.45      3.05 o 
  -6  11   2       36.34       37.72      3.41 o 
  -5  11   2       27.90       28.94      3.28 o 
  -4  11   2      106.64       95.03      4.13 o 
  -3  11   2      119.82      129.17      4.28 o 
  -2  11   2       31.94       29.03      2.96 o 
  -1  11   2        5.19        2.98      1.65 o 
   0  11   2       67.80       72.89      2.22 o 
   1  11   2       11.66        8.80      1.67 o 
   2  11   2       88.00       85.83      2.40 o 
   3  11   2        4.91        6.86      2.92 o 
   4  11   2       49.44       54.41      3.53 o 
   5  11   2        9.58        5.52      2.66 o 
   6  11   2        9.32       18.57      3.25 o 
  -5  12   2        2.62       -1.25      2.44 o 
  -4  12   2       39.56       44.44      3.31 o 
  -3  12   2       17.40       22.39      3.22 o 
  -2  12   2        9.31        3.96      2.62 o 
  -1  12   2       16.52       15.91      2.50 o 
   0  12   2        0.75       -0.50      1.61 o 
   1  12   2       19.93       16.29      1.80 o 
   2  12   2        0.42        1.02      2.36 o 
   3  12   2        6.39        6.17      3.05 o 
   4  12   2       10.70        4.83      3.07 o 
   5  12   2       72.38       78.38      4.36 o 
  -3  13   2       44.26       54.67      3.51 o 
  -2  13   2       39.56       38.75      3.23 o 
  -1  13   2        1.75        2.43      2.82 o 
   0  13   2       50.97       50.72      4.56 o 
   1  13   2       71.81       72.53      4.89 o 
   2  13   2       16.64       12.78      3.23 o 
   3  13   2      134.96      139.96      4.92 o 
 -10   1   3      116.20      129.89      2.70 o 
  -9   1   3      197.62      185.17      4.50 o 
  -8   1   3      127.87      131.61      2.19 o 
  -7   1   3       48.68       45.90      1.29 o 
  -6   1   3      814.64      767.69      5.18 o 
  -5   1   3      138.40      131.04      3.24 o 
  -4   1   3      411.99      447.94      2.26 o 
  -3   1   3     2949.05     3036.88      5.46 o 
  -2   1   3      352.25      371.43      1.74 o 
  -1   1   3     6283.63     6225.59     26.00 o 
   0   1   3    15329.24    11886.71    206.55 o 
   1   1   3      282.57      328.33      1.64 o 
   2   1   3     4459.48     4258.74     13.68 o 
   3   1   3      966.32      901.11      9.18 o 
   4   1   3       29.98       29.00      0.53 o 
   5   1   3     1225.50     1193.72      5.81 o 
   6   1   3     1378.71     1324.86      7.42 o 
   7   1   3      235.13      245.17      5.55 o 
   8   1   3      194.89      189.93      2.45 o 
   9   1   3      161.82      165.11      5.95 o 
  10   1   3        0.91       -0.24      1.83 o 
 -10   2   3       36.96       44.02      1.94 o 
  -9   2   3       75.94       79.41      2.24 o 
  -8   2   3       74.93       75.92      2.77 o 
  -7   2   3      295.38      265.64      3.50 o 
  -6   2   3       20.09       16.77      0.98 o 
  -5   2   3      531.60      523.11      3.03 o 
  -4   2   3      408.77      413.33      2.26 o 
  -3   2   3     1159.12     1237.65      7.58 o 
  -2   2   3     3000.22     3119.97     23.76 o 
  -1   2   3      610.66      702.16      1.96 o 
   0   2   3      306.38      366.12      2.48 o 
   1   2   3     4880.78     4172.67    446.30 o 
   2   2   3     2112.88     2207.64      9.04 o 
   3   2   3      898.08      954.99      5.74 o 
   4   2   3     1142.57     1196.93      7.32 o 
   5   2   3      267.84      248.64      2.36 o 
   6   2   3       66.67       73.54      1.14 o 
   7   2   3      129.30      128.59      1.97 o 
   8   2   3      298.04      293.52      3.35 o 
   9   2   3       19.91       23.54      2.49 o 
  10   2   3       44.59       49.71      2.38 o 
 -10   3   3        6.84        5.67      1.56 o 
  -9   3   3       12.30       12.61      1.68 o 
  -8   3   3        1.11       -1.28      1.28 o 
  -7   3   3       82.04       86.08      2.57 o 
  -6   3   3       64.45       66.73      1.49 o 
  -5   3   3      966.24      990.71      5.47 o 
  -4   3   3      859.86      907.23      7.70 o 
  -3   3   3      128.18      110.14      0.71 o 
  -2   3   3      192.22      219.36      1.22 o 
  -1   3   3     3466.80     3315.91      7.88 o 
   1   3   3      247.18      256.08      2.53 o 
   2   3   3     2002.25     2097.09      8.69 o 
   3   3   3      192.58      155.74      2.33 o 
   4   3   3      111.14      149.61      1.52 o 
   5   3   3        4.10        6.16      0.87 o 
   6   3   3     1055.67     1021.95      3.79 o 
   7   3   3      184.18      178.02      2.34 o 
   8   3   3        0.00        0.95      1.31 o 
   9   3   3       49.65       55.45      2.52 o 
  -9   4   3       51.60       49.62      1.86 o 
  -8   4   3       53.62       50.44      1.64 o 
  -7   4   3      183.62      177.36      2.27 o 
  -6   4   3      287.39      303.66      3.74 o 
  -5   4   3       16.12       17.62      0.71 o 
  -4   4   3      450.04      394.42      2.70 o 
  -3   4   3      473.55      531.69      6.53 o 
  -2   4   3      991.64     1105.98      5.60 o 
  -1   4   3     1741.33     1738.34     35.76 o 
   0   4   3      101.63      126.55      1.95 o 
   1   4   3     1476.44     1474.94      6.62 o 
   2   4   3        8.60        7.18      0.41 o 
   3   4   3       57.75       72.11      0.99 o 
   4   4   3      101.54       96.10      1.27 o 
   5   4   3      183.27      186.65      3.52 o 
   6   4   3       13.42       17.40      1.00 o 
   7   4   3      185.37      204.15      3.83 o 
   8   4   3        4.32        7.76      1.45 o 
   9   4   3       11.25       11.82      1.74 o 
  -9   5   3       46.43       42.72      2.33 o 
  -8   5   3       92.20      103.20      2.21 o 
  -7   5   3        4.69        4.75      1.18 o 
  -6   5   3      206.51      206.17      3.27 o 
  -5   5   3      237.66      238.50      2.49 o 
  -4   5   3        0.07        0.57      0.61 o 
  -3   5   3     2374.74     2513.22     13.24 o 
  -2   5   3     1366.67     1300.89      6.83 o 
  -1   5   3        1.92        2.79      0.63 o 
   0   5   3      776.05      783.73      4.98 o 
   1   5   3      460.36      432.53      3.97 o 
   2   5   3      363.24      350.10      5.95 o 
   3   5   3      285.29      311.75      2.12 o 
   4   5   3      638.07      616.83      5.76 o 
   5   5   3      382.31      371.79      3.32 o 
   6   5   3      415.48      410.43      2.54 o 
   7   5   3       94.76       94.36      2.23 o 
   8   5   3        6.92       13.03      2.27 o 
   9   5   3      103.05      108.69      2.26 o 
  -9   6   3        1.83        2.00      1.80 o 
  -8   6   3       53.69       59.11      2.35 o 
  -7   6   3        2.55       -0.48      1.45 o 
  -6   6   3        2.11        2.39      1.16 o 
  -5   6   3      396.40      388.50      4.48 o 
  -4   6   3      201.66      187.46      1.80 o 
  -3   6   3       24.67       18.24      0.78 o 
  -2   6   3     1380.50     1341.74      9.78 o 
  -1   6   3      755.00      856.05      4.09 o 
   0   6   3       53.74       52.72      1.84 o 
   1   6   3     1799.61     1836.88      8.82 o 
   2   6   3       13.66       14.34      1.61 o 
   3   6   3       13.46       11.22      1.41 o 
   4   6   3      675.30      662.60      4.37 o 
   5   6   3        0.61       -0.12      0.91 o 
   6   6   3       50.36       48.12      2.20 o 
   7   6   3       76.27       72.90      1.70 o 
   8   6   3        0.00       -1.13      1.18 o 
   9   6   3        0.01        2.64      1.48 o 
  -8   7   3       12.85        9.28      1.80 o 
  -7   7   3        2.08        2.61      2.02 o 
  -6   7   3        1.55       -0.30      1.14 o 
  -5   7   3       84.87       75.19      2.44 o 
  -4   7   3       81.47       70.20      1.83 o 
  -3   7   3       37.02       39.61      1.47 o 
  -2   7   3       12.35       10.66      0.86 o 
  -1   7   3      389.33      359.20      2.15 o 
   0   7   3      593.18      611.57     10.57 o 
   1   7   3      822.70      785.68      4.48 o 
   2   7   3     1076.10     1050.64      7.89 o 
   3   7   3      347.46      342.00      4.72 o 
   4   7   3        2.16        3.67      2.05 o 
   5   7   3       57.00       62.22      2.78 o 
   6   7   3        1.65       -1.54      2.07 o 
   7   7   3       68.58       62.35      2.15 o 
  -8   8   3        4.51        6.65      1.76 o 
  -7   8   3      147.80      151.41      6.64 o 
  -6   8   3      144.45      148.28      2.19 o 
  -5   8   3       86.69       79.54      2.48 o 
  -4   8   3      188.92      167.43      2.61 o 
  -3   8   3      146.93      140.49      3.75 o 
  -2   8   3        3.40        3.95      1.13 o 
  -1   8   3      840.97      824.77      4.79 o 
   0   8   3       66.20       55.65      1.73 o 
   1   8   3       42.26       41.53      1.63 o 
   2   8   3        2.52        3.42      1.35 o 
   3   8   3        0.18       -0.88      1.26 o 
   4   8   3      239.99      230.43      4.40 o 
   5   8   3      120.55      122.57      3.63 o 
   6   8   3        6.71        2.93      2.36 o 
   7   8   3        1.38        0.94      1.36 o 
   8   8   3        2.12       -2.30      2.30 o 
  -7   9   3       55.12       55.10      3.57 o 
  -6   9   3        0.11        2.28      1.46 o 
  -5   9   3        0.05       -0.18      2.26 o 
  -4   9   3      396.56      381.65      5.89 o 
  -3   9   3      420.39      416.43      6.09 o 
  -2   9   3      377.83      377.69      3.56 o 
  -1   9   3      772.00      815.35     12.02 o 
   0   9   3      488.80      508.08     10.90 o 
   1   9   3       17.07       19.22      3.62 o 
   2   9   3        8.50        7.39      1.79 o 
   3   9   3      208.74      203.53      4.55 o 
   4   9   3       28.27       35.84      3.01 o 
   5   9   3      133.07      137.46      3.85 o 
   6   9   3       16.93       19.53      2.41 o 
   7   9   3       34.51       34.13      1.99 o 
  -7  10   3        0.60       -2.90      2.90 o 
  -6  10   3       16.03       20.73      3.21 o 
  -5  10   3       10.57       11.76      2.90 o 
  -4  10   3        3.08        5.37      2.34 o 
  -3  10   3       94.36       94.22      3.86 o 
  -2  10   3       22.10       21.29      2.55 o 
  -1  10   3      448.90      437.99      9.82 o 
   0  10   3      230.97      231.70      3.16 o 
   1  10   3      181.10      177.33      2.86 o 
   2  10   3      159.20      156.01      2.72 o 
   3  10   3       38.61       39.99      3.19 o 
   4  10   3       38.62       38.26      3.17 o 
   5  10   3       18.25       17.41      2.45 o 
   6  10   3        2.67        1.16      2.58 o 
  -6  11   3       13.01       16.75      3.18 o 
  -5  11   3       46.80       55.99      3.65 o 
  -4  11   3      242.42      238.33      5.37 o 
  -3  11   3        4.62        5.63      2.64 o 
  -2  11   3       43.41       37.39      3.08 o 
  -1  11   3      140.74      146.51      3.81 o 
   0  11   3       32.61       28.93      1.84 o 
   1  11   3      284.48      280.46      3.61 o 
   2  11   3      231.79      237.97      6.11 o 
   3  11   3       60.50       56.44      3.37 o 
   4  11   3      300.22      310.39      5.78 o 
   5  11   3       69.12       78.02      3.93 o 
   6  11   3        0.01        1.19      2.65 o 
  -4  12   3        0.07        0.86      2.59 o 
  -3  12   3       23.64       20.94      3.34 o 
  -2  12   3        8.81        3.41      2.71 o 
  -1  12   3       37.42       42.30      3.45 o 
   0  12   3      107.67      102.60      6.86 o 
   1  12   3       60.64       65.11      2.33 o 
   2  12   3       14.83       13.68      2.73 o 
   3  12   3       12.10       13.98      2.61 o 
   4  12   3       33.64       46.27      3.58 o 
  -3  13   3        3.56        2.47      2.55 o 
  -2  13   3      110.16      114.36      4.26 o 
  -1  13   3       49.28       49.75      3.75 o 
   0  13   3       44.95       36.95      2.26 o 
   1  13   3       11.30       16.70      2.49 o 
   2  13   3       38.88       46.02      3.19 o 
   3  13   3        6.72        3.29      2.80 o 
 -10   0   4      265.04      295.95     11.24 o 
  -9   0   4      119.46      144.04      4.90 o 
  -8   0   4      144.34      128.31      2.68 o 
  -7   0   4      115.07      130.60      3.27 o 
  -6   0   4      457.58      499.65      3.94 o 
  -5   0   4     1020.39      978.86      4.64 o 
  -4   0   4     2274.61     2332.73      7.32 o 
  -3   0   4     1684.70     1698.30      6.67 o 
  -2   0   4     1819.80     1934.12      6.43 o 
  -1   0   4     9926.26     9591.09     58.97 o 
   0   0   4     1383.10     1424.60      5.05 o 
   1   0   4      936.88     1021.29      4.48 o 
   2   0   4    12190.17    11595.79     75.06 o 
   3   0   4      706.95      840.12      4.49 o 
   4   0   4      912.42      865.61      4.97 o 
   5   0   4     5204.38     5321.49     36.51 o 
   6   0   4      219.35      217.24      2.97 o 
   7   0   4      251.63      240.96      3.12 o 
   8   0   4       22.53       16.26      1.68 o 
   9   0   4       47.22       52.80      2.88 o 
  10   0   4        0.12       15.10      2.49 o 
 -10   1   4       31.95       42.40      4.71 o 
  -9   1   4        0.22        2.43      1.32 o 
  -8   1   4       12.87        9.89      1.12 o 
  -7   1   4       26.73       25.38      1.65 o 
  -6   1   4        9.51        7.05      0.87 o 
  -5   1   4      301.29      303.05      2.01 o 
  -4   1   4       71.72       88.80      1.18 o 
  -3   1   4      505.77      562.05      2.64 o 
  -2   1   4     2029.39     2097.17      5.18 o 
  -1   1   4     2923.45     3037.93      7.20 o 
   0   1   4     1083.57     1113.91      3.23 o 
   1   1   4     3035.72     2862.59     21.50 o 
   2   1   4      967.54     1105.78      9.07 o 
   3   1   4     1186.68     1325.63      4.05 o 
   4   1   4      140.34      130.78      1.20 o 
   5   1   4      252.11      273.98      1.54 o 
   6   1   4      506.93      503.93      4.44 o 
   7   1   4      522.42      531.14      4.89 o 
   8   1   4       32.71       37.12      1.76 o 
   9   1   4        9.97       11.83      1.45 o 
  10   1   4        2.52        0.99      2.22 o 
 -10   2   4       29.41       26.54      1.77 o 
  -9   2   4       84.92       80.79      3.45 o 
  -8   2   4        0.08       -0.68      1.13 o 
  -7   2   4       45.61       48.80      1.79 o 
  -6   2   4      775.00      759.76      3.95 o 
  -5   2   4      296.64      281.47      2.44 o 
  -4   2   4        2.40       -0.20      0.55 o 
  -3   2   4     1251.37     1276.76      5.23 o 
  -2   2   4     1415.67     1530.54      5.11 o 
  -1   2   4     1206.19     1258.86      2.34 o 
   0   2   4     8102.10     6695.44     52.69 o 
   1   2   4        1.16       10.77      2.42 o 
   2   2   4     1580.51     1663.58      3.64 o 
   3   2   4        8.45       17.24      0.76 o 
   4   2   4        0.52        1.50      0.67 o 
   5   2   4      251.00      250.17      1.95 o 
   6   2   4      454.21      449.24      4.33 o 
   7   2   4        2.23        2.86      1.41 o 
   8   2   4        4.03        6.12      1.72 o 
   9   2   4       54.99       57.34      2.24 o 
  -9   3   4        4.35        0.80      1.46 o 
  -8   3   4       10.64        9.34      1.41 o 
  -7   3   4      278.73      294.49      2.83 o 
  -6   3   4       10.78       12.92      0.95 o 
  -5   3   4        2.34        1.73      0.65 o 
  -4   3   4       33.72       36.88      0.82 o 
  -3   3   4       63.84       59.34      1.03 o 
  -2   3   4     1118.30     1220.79     21.53 o 
  -1   3   4       20.79       20.39      1.07 o 
   0   3   4     4771.26     4317.76     10.71 o 
   1   3   4     1104.56     1017.33      5.10 o 
   2   3   4       33.64       25.32      0.71 o 
   3   3   4       65.72       66.66      1.29 o 
   4   3   4      224.61      205.83      1.92 o 
   5   3   4      563.17      542.73      4.00 o 
   6   3   4      342.31      316.02      5.02 o 
   7   3   4       35.50       37.32      1.84 o 
   8   3   4      344.13      348.98      4.05 o 
   9   3   4      177.95      183.91      5.98 o 
  -9   4   4       32.61       38.91      2.13 o 
  -8   4   4       51.94       55.26      1.57 o 
  -7   4   4       25.98       20.89      1.98 o 
  -6   4   4       36.34       31.14      1.27 o 
  -5   4   4      153.17      144.93      2.39 o 
  -4   4   4      459.19      437.76      2.44 o 
  -3   4   4      105.74      120.58      1.46 o 
  -2   4   4      413.63      387.45      3.26 o 
  -1   4   4       32.16       18.85      1.07 o 
   0   4   4      465.02      510.62      3.80 o 
   1   4   4       24.11       23.87      1.30 o 
   2   4   4      135.02      175.81      2.09 o 
   3   4   4      399.72      369.61      5.21 o 
   4   4   4      893.93      928.50      3.41 o 
   5   4   4      116.24      116.82      3.26 o 
   6   4   4       48.82       54.35      1.34 o 
   7   4   4      541.70      523.62      3.59 o 
   8   4   4       11.70       16.44      1.79 o 
   9   4   4       21.54       17.51      2.54 o 
  -9   5   4       33.74       34.29      2.17 o 
  -8   5   4       37.13       42.22      2.28 o 
  -7   5   4        3.98        2.70      1.64 o 
  -6   5   4       36.22       27.84      1.33 o 
  -5   5   4      108.99      105.22      2.56 o 
  -4   5   4      320.04      325.33      2.20 o 
  -3   5   4      391.04      397.63      3.28 o 
  -2   5   4      201.20      183.49      1.20 o 
  -1   5   4      104.12      119.36      2.02 o 
   0   5   4      192.04      236.61      2.90 o 
   1   5   4      111.86      123.62      2.42 o 
   2   5   4     1041.05      982.66      3.57 o 
   3   5   4      245.21      244.70      3.19 o 
   4   5   4       21.71       19.97      1.92 o 
   5   5   4      787.28      820.44      3.67 o 
   6   5   4      156.50      154.41      3.57 o 
   7   5   4       23.59       32.78      1.83 o 
   8   5   4        4.65        2.78      1.33 o 
   9   5   4        2.96       -1.30      1.68 o 
  -9   6   4       42.32       53.62      3.58 o 
  -8   6   4      145.06      145.73      3.15 o 
  -7   6   4      136.47      141.00      3.12 o 
  -6   6   4      355.34      351.22      2.96 o 
  -5   6   4      327.78      329.78      3.33 o 
  -4   6   4       37.67       42.20      5.84 o 
  -3   6   4     1893.06     1841.55     28.51 o 
  -2   6   4      104.99       97.42      1.24 o 
  -1   6   4      149.48      163.09      2.08 o 
   0   6   4      716.76      659.39      5.13 o 
   1   6   4       29.00       38.29      1.83 o 
   2   6   4        6.54        9.18      1.63 o 
   3   6   4      971.96      955.84      7.08 o 
   4   6   4      162.37      167.72      3.42 o 
   5   6   4      198.17      198.17      4.34 o 
   6   6   4       37.95       35.32      2.56 o 
   7   6   4       14.64       15.18      1.53 o 
   8   6   4       10.90        8.11      2.01 o 
  -8   7   4        4.22        1.70      1.74 o 
  -7   7   4        2.22        1.50      1.58 o 
  -6   7   4        0.40        0.53      1.18 o 
  -5   7   4       38.70       38.22      1.77 o 
  -4   7   4      646.14      622.63      7.49 o 
  -3   7   4      122.73      124.91      2.60 o 
  -2   7   4       41.97       41.60      1.11 o 
  -1   7   4      606.57      573.50      2.79 o 
   0   7   4      549.53      579.61      5.19 o 
   1   7   4        2.19        6.12      1.68 o 
   2   7   4      354.07      354.92      4.61 o 
   3   7   4     1602.89     1646.09      9.80 o 
   4   7   4        0.43       -0.73      1.99 o 
   5   7   4        1.37        0.43      1.78 o 
   6   7   4      189.20      201.98      4.20 o 
   7   7   4       33.77       38.15      1.87 o 
   8   7   4       26.30       25.28      2.59 o 
  -8   8   4        1.16        0.97      1.87 o 
  -7   8   4       27.02       24.73      2.02 o 
  -6   8   4       41.95       37.83      3.60 o 
  -5   8   4       15.61       18.65      1.67 o 
  -4   8   4      423.25      411.12     11.03 o 
  -3   8   4      112.66      116.16      4.73 o 
  -2   8   4        5.18        7.74      0.92 o 
  -1   8   4       72.43       72.59      2.18 o 
   0   8   4       39.87       33.15      1.61 o 
   1   8   4      211.67      230.52      2.85 o 
   2   8   4       12.76       17.46      1.52 o 
   3   8   4        1.55        5.97      2.29 o 
   4   8   4        4.85        1.73      2.38 o 
   5   8   4        2.03       -1.31      2.12 o 
   6   8   4       20.29       17.51      2.69 o 
   7   8   4       16.32       13.97      1.62 o 
   8   8   4        0.87       -1.41      2.10 o 
  -7   9   4       24.37       20.93      2.12 o 
  -6   9   4       36.12       33.87      1.94 o 
  -5   9   4       12.60       11.19      2.72 o 
  -4   9   4        3.49        3.93      2.58 o 
  -3   9   4      117.56      125.27      3.83 o 
  -2   9   4       29.13       29.09      2.96 o 
  -1   9   4      427.20      432.48      3.90 o 
   0   9   4      243.11      247.46      3.11 o 
   1   9   4      310.36      303.66      5.30 o 
   2   9   4       12.02        8.02      1.78 o 
   3   9   4      429.02      435.81      5.99 o 
   4   9   4        3.66        2.08      2.43 o 
   5   9   4      135.10      127.45      3.83 o 
   6   9   4        4.27        4.32      2.54 o 
   7   9   4       10.29        8.24      2.76 o 
  -6  10   4      307.19      305.40      5.97 o 
  -5  10   4       60.31       57.47      3.53 o 
  -4  10   4        7.24       12.69      2.76 o 
  -3  10   4      648.60      676.18      8.04 o 
  -2  10   4      101.84       85.85      3.69 o 
  -1  10   4       34.83       30.48      1.78 o 
   0  10   4      689.48      687.22      7.31 o 
   1  10   4        6.04        6.40      1.51 o 
   2  10   4       15.60       11.62      1.61 o 
   3  10   4      419.43      421.99      6.20 o 
   4  10   4       28.38       26.10      3.06 o 
   5  10   4        1.97       -1.93      2.46 o 
   6  10   4       89.12       91.28      3.93 o 
  -5  11   4       63.87       60.80      3.66 o 
  -4  11   4       44.08       38.69      3.20 o 
  -3  11   4       59.28       56.11      3.33 o 
  -2  11   4        4.26        3.13      2.75 o 
  -1  11   4      245.78      259.52      3.47 o 
   0  11   4       32.33       30.88      1.93 o 
   1  11   4        0.17        1.82      1.70 o 
   2  11   4      199.41      212.56      7.16 o 
   3  11   4       71.49       73.44      3.46 o 
   4  11   4       17.76       22.98      3.12 o 
   5  11   4       53.44       60.32      3.67 o 
  -4  12   4       17.35       14.21      2.91 o 
  -3  12   4       16.51       13.74      3.21 o 
  -2  12   4       32.58       26.01      3.12 o 
  -1  12   4        0.20       -0.90      2.72 o 
   0  12   4        1.82        0.26      1.49 o 
   1  12   4        2.78        2.99      1.79 o 
   2  12   4       51.06       47.85      3.32 o 
   3  12   4       23.97       20.66      3.12 o 
   4  12   4        4.29        2.93      2.88 o 
  -2  13   4       26.68       20.17      2.90 o 
  -1  13   4       41.82       44.31      3.73 o 
   0  13   4       28.45       27.87      2.63 o 
   1  13   4        6.72       10.36      1.89 o 
   2  13   4      107.47      122.39      4.53 o 
 -10   1   5        3.90        8.64      1.45 o 
  -9   1   5       36.75       37.15      2.51 o 
  -8   1   5       25.12       23.93      1.26 o 
  -7   1   5       38.19       34.48      1.66 o 
  -6   1   5       72.88       68.04      2.70 o 
  -5   1   5      271.52      286.04      2.88 o 
  -4   1   5      108.62      113.15      1.26 o 
  -3   1   5     2436.86     2495.85      4.09 o 
  -2   1   5        0.10        0.39      0.38 o 
  -1   1   5     2380.60     2528.54      6.27 o 
   0   1   5       46.73       39.99      1.17 o 
   1   1   5       44.37       47.78      3.43 o 
   2   1   5     2235.62     2322.07      5.66 o 
   3   1   5     2749.54     2934.30     12.78 o 
   4   1   5      188.97      154.63      1.63 o 
   5   1   5        6.57        7.17      0.76 o 
   6   1   5       15.35       17.66      1.19 o 
   7   1   5        2.97        6.24      2.14 o 
   8   1   5        7.82       11.06      1.37 o 
   9   1   5        0.20        0.91      2.25 o 
 -10   2   5      160.70      169.84      9.37 o 
  -9   2   5      164.53      177.09      4.51 o 
  -8   2   5       10.05       12.93      1.55 o 
  -7   2   5      104.13       92.13      1.45 o 
  -6   2   5      472.98      463.30      5.37 o 
  -5   2   5        5.29        8.98      0.69 o 
  -4   2   5     1363.56     1338.17     10.92 o 
  -3   2   5     2264.53     2254.47     10.20 o 
  -2   2   5      732.76      737.96      6.36 o 
  -1   2   5       59.89       36.63      0.68 o 
   0   2   5      614.71      552.88      3.72 o 
   1   2   5     1334.53     1395.37      7.58 o 
   2   2   5      629.35      579.10      2.24 o 
   3   2   5     2177.70     2213.49     10.07 o 
   4   2   5       64.16       48.28      0.97 o 
   5   2   5     1456.87     1420.95      6.00 o 
   6   2   5      579.52      553.50      7.94 o 
   7   2   5      207.25      205.67      2.99 o 
   8   2   5      163.63      164.64      2.96 o 
   9   2   5       73.90       79.09      2.69 o 
  -9   3   5        0.03       -0.05      2.41 o 
  -8   3   5        6.88        9.30      1.87 o 
  -7   3   5      146.59      133.47      2.85 o 
  -6   3   5        9.33       11.98      0.96 o 
  -5   3   5       21.00       27.44      0.82 o 
  -4   3   5      153.71      178.15      1.64 o 
  -3   3   5      227.38      239.45      4.61 o 
  -2   3   5      601.63      639.20      4.06 o 
  -1   3   5     4466.16     4446.01     36.83 o 
   0   3   5      254.49      268.82      2.76 o 
   1   3   5      545.06      568.47     13.02 o 
   2   3   5      417.33      374.13      7.35 o 
   3   3   5      984.13     1013.45      7.55 o 
   4   3   5       22.11       24.91      1.92 o 
   5   3   5      296.71      291.26      2.68 o 
   6   3   5       83.39       83.28      1.62 o 
   7   3   5        0.19       -0.69      1.48 o 
   8   3   5       28.65       23.87      2.06 o 
   9   3   5        8.11        7.27      1.77 o 
  -9   4   5        0.22        0.37      1.82 o 
  -8   4   5        1.84        2.00      1.32 o 
  -7   4   5      139.17      148.70      3.22 o 
  -6   4   5       72.38       76.59      1.81 o 
  -5   4   5      103.12      107.95      2.03 o 
  -4   4   5        0.12        0.51      0.96 o 
  -3   4   5       78.91       86.81      1.79 o 
  -2   4   5     2590.66     2635.89     19.20 o 
  -1   4   5      153.16      173.91      1.21 o 
   0   4   5      348.96      315.45      3.21 o 
   1   4   5      905.30      822.18      5.27 o 
   2   4   5       55.32       48.83      1.76 o 
   3   4   5      274.69      278.90      2.77 o 
   4   4   5      380.89      373.45      4.56 o 
   5   4   5      143.95      136.62      3.56 o 
   6   4   5       23.47       25.47      1.47 o 
   7   4   5       24.15       30.17      1.78 o 
   8   4   5       85.08       92.91      4.22 o 
   9   4   5        0.26        1.53      1.88 o 
  -9   5   5        1.41        2.50      1.46 o 
  -8   5   5       91.67       92.67      2.79 o 
  -7   5   5        3.67        4.33      1.61 o 
  -6   5   5      117.41      121.39      1.95 o 
  -5   5   5      378.53      402.11      4.61 o 
  -4   5   5       44.05       43.89      3.13 o 
  -3   5   5      149.76      159.89      2.85 o 
  -2   5   5       52.08       51.26      1.09 o 
  -1   5   5     1310.63     1337.29      6.30 o 
   0   5   5       80.91      118.68      2.31 o 
   1   5   5        5.90        1.30      1.27 o 
   2   5   5       93.26       82.41      2.23 o 
   3   5   5       33.77       29.04      1.82 o 
   4   5   5       74.02       69.05      1.48 o 
   5   5   5       43.72       42.57      1.44 o 
   6   5   5      182.98      163.75      9.27 o 
   7   5   5      115.42      110.93      2.67 o 
   8   5   5      193.19      187.91      4.87 o 
   9   5   5       40.51       37.62      5.54 o 
  -9   6   5       23.52       27.69      1.84 o 
  -8   6   5       23.32       24.55      2.14 o 
  -7   6   5        0.85        1.59      1.65 o 
  -6   6   5      245.17      241.46      2.61 o 
  -5   6   5       39.45       35.58      1.68 o 
  -4   6   5     1296.52     1287.17      9.96 o 
  -3   6   5     1219.47     1239.43     11.68 o 
  -2   6   5       25.87       30.24      1.03 o 
  -1   6   5      681.97      669.43      4.94 o 
   0   6   5      939.76      950.82      6.23 o 
   1   6   5      359.43      349.42      4.10 o 
   2   6   5      326.81      334.38      4.23 o 
   3   6   5      231.17      245.93      4.00 o 
   4   6   5       86.08       93.62      2.87 o 
   5   6   5      602.40      581.52      6.10 o 
   6   6   5      506.85      469.90      5.72 o 
   7   6   5       10.62        3.45      2.27 o 
   8   6   5        7.02        0.30      1.46 o 
  -8   7   5        2.55        1.75      1.83 o 
  -7   7   5       35.80       36.56      2.09 o 
  -6   7   5       45.93       44.19      1.60 o 
  -5   7   5       62.72       57.42      2.84 o 
  -4   7   5       22.60       23.84      1.62 o 
  -3   7   5      225.57      220.37      2.67 o 
  -2   7   5      791.87      791.89      5.78 o 
  -1   7   5      388.83      371.77      2.66 o 
   0   7   5      169.73      154.26      3.03 o 
   1   7   5        1.09        0.25      1.62 o 
   2   7   5       20.43       20.79      2.16 o 
   3   7   5     2475.18     2608.91     12.46 o 
   4   7   5       14.86       24.36      2.30 o 
   5   7   5       82.11       87.08      3.11 o 
   6   7   5        0.30        0.04      1.89 o 
   7   7   5        9.52        3.77      1.91 o 
   8   7   5        2.45        2.64      2.31 o 
  -8   8   5      162.97      159.32      3.31 o 
  -7   8   5      165.44      170.96      6.12 o 
  -6   8   5      125.25      118.77      2.10 o 
  -5   8   5      430.54      440.06      4.14 o 
  -4   8   5        2.40        1.10      1.29 o 
  -3   8   5      937.49      927.66     12.23 o 
  -2   8   5     1530.45     1532.47      9.21 o 
  -1   8   5      250.55      242.92      3.28 o 
   0   8   5     1591.28     1557.54      6.84 o 
   1   8   5     2530.59     2539.08     12.27 o 
   2   8   5       36.17       37.98      2.46 o 
   3   8   5      755.38      724.77      7.13 o 
   4   8   5      304.02      323.24      5.19 o 
   5   8   5        2.63        1.20      2.09 o 
   6   8   5      169.84      164.24      4.20 o 
   7   8   5       94.81      101.84      3.55 o 
  -7   9   5        8.26        8.86      1.86 o 
  -6   9   5        0.49        0.85      1.71 o 
  -5   9   5      102.44      107.86      3.74 o 
  -4   9   5       26.62       19.22      2.55 o 
  -3   9   5        0.32        2.52      2.48 o 
  -2   9   5      106.23      102.31      3.59 o 
  -1   9   5       73.53       66.86      2.48 o 
   0   9   5        2.98        1.46      1.46 o 
   1   9   5       50.03       52.38      2.81 o 
   2   9   5      464.16      476.64      4.27 o 
   3   9   5       93.35      105.02      2.44 o 
   4   9   5       54.64       51.20      3.00 o 
   5   9   5        3.74        4.30      2.27 o 
   6   9   5       21.38       23.04      2.83 o 
   7   9   5       12.32       17.20      2.52 o 
  -6  10   5        0.12       -2.85      2.85 o 
  -5  10   5       75.46       71.37      3.81 o 
  -4  10   5      115.46      105.43      4.09 o 
  -3  10   5       10.47        8.05      2.70 o 
  -2  10   5       29.77       27.41      2.92 o 
  -1  10   5      103.18      106.40      2.38 o 
   0  10   5        4.23        6.22      1.59 o 
   1  10   5      107.45       93.29      2.37 o 
   2  10   5       11.50        9.70      1.58 o 
   3  10   5       40.58       34.18      2.72 o 
   4  10   5        4.29        3.57      2.67 o 
   5  10   5        0.18        0.20      2.69 o 
   6  10   5       20.65       25.81      3.14 o 
  -5  11   5        1.30        0.43      2.98 o 
  -4  11   5       46.37       46.31      3.29 o 
  -3  11   5       35.17       26.30      2.88 o 
  -2  11   5       64.28       54.28      3.42 o 
  -1  11   5       35.12       33.92      1.86 o 
   0  11   5       47.95       43.08      3.32 o 
   1  11   5        1.13        1.54      1.59 o 
   2  11   5        0.68        0.45      1.62 o 
   3  11   5       33.59       34.31      2.87 o 
   4  11   5        3.55       -0.10      2.88 o 
   5  11   5        6.33        7.82      2.98 o 
  -4  12   5       10.89       15.64      3.38 o 
  -3  12   5       10.62       14.85      3.09 o 
  -2  12   5       90.29       96.76      4.22 o 
  -1  12   5       37.51       35.46      3.30 o 
   0  12   5       18.40       20.49      2.51 o 
   1  12   5       83.81       95.64      2.52 o 
   2  12   5       18.87       22.55      3.05 o 
   3  12   5       59.97       57.65      3.60 o 
   4  12   5      153.93      170.37      5.15 o 
  -2  13   5       44.06       48.41      3.76 o 
  -1  13   5        4.57        4.15      3.12 o 
   0  13   5       44.25       43.06      2.24 o 
   1  13   5       23.62       26.44      3.03 o 
   2  13   5       12.08       12.55      2.67 o 
  -9   0   6       28.32       22.95      2.04 o 
  -8   0   6       72.38       79.63      2.42 o 
  -7   0   6       37.28       30.56      1.80 o 
  -6   0   6      175.87      149.39      3.55 o 
  -5   0   6       41.95       36.29      3.34 o 
  -4   0   6     4796.23     5066.15     26.37 o 
  -3   0   6     6834.74     7035.59     23.30 o 
  -2   0   6       27.41       17.55      0.75 o 
  -1   0   6        0.59        1.01      0.89 o 
   0   0   6     1046.40      966.91      5.09 o 
   1   0   6      217.79      151.07      2.27 o 
   2   0   6       82.88       91.42      1.89 o 
   3   0   6     1087.14     1036.20      5.86 o 
   4   0   6       47.09       25.87      1.50 o 
   5   0   6        4.13        3.10      1.00 o 
   6   0   6      745.90      776.85      7.19 o 
   7   0   6      596.21      565.04      6.79 o 
   8   0   6      117.34      127.23      4.07 o 
   9   0   6       24.58       24.41      2.76 o 
  -9   1   6       23.77       28.48      2.60 o 
  -8   1   6        5.44        4.42      1.10 o 
  -7   1   6       66.22       78.30      1.85 o 
  -6   1   6      187.47      170.55      1.85 o 
  -5   1   6      533.02      530.21      3.46 o 
  -4   1   6        0.10        1.92      0.88 o 
  -3   1   6       78.91       83.28      1.46 o 
  -2   1   6        8.02        2.69      0.55 o 
  -1   1   6     2150.35     2365.46      5.61 o 
   0   1   6       36.38       44.61      1.01 o 
   1   1   6     1381.06     1321.55     17.17 o 
   2   1   6      799.02      782.01      3.50 o 
   3   1   6      306.51      351.71      2.47 o 
   4   1   6      696.18      713.51      7.70 o 
   5   1   6        9.45       13.95      0.78 o 
   6   1   6       37.98       32.41      1.16 o 
   7   1   6        7.39       10.49      1.91 o 
   8   1   6       11.31        8.35      1.64 o 
   9   1   6        0.66        5.13      2.59 o 
  -9   2   6        0.30       -0.03      1.28 o 
  -8   2   6       85.16       89.12      1.79 o 
  -7   2   6      112.02      118.35      1.76 o 
  -6   2   6        2.67        2.14      1.06 o 
  -5   2   6        1.30        0.62      0.82 o 
  -4   2   6      152.18      145.64      2.25 o 
  -3   2   6       50.91       42.20      0.71 o 
  -2   2   6       49.78       45.29      0.87 o 
  -1   2   6       43.20       40.23      0.86 o 
   0   2   6      519.45      575.60      2.94 o 
   1   2   6     1172.44     1177.61      4.30 o 
   2   2   6       68.82       70.90      2.46 o 
   3   2   6        8.99        7.09      0.68 o 
   4   2   6      934.01      978.48      3.57 o 
   5   2   6        7.83        5.26      0.77 o 
   6   2   6        5.96        5.20      0.95 o 
   7   2   6       34.37       27.03      1.76 o 
   8   2   6        1.44        3.11      2.14 o 
   9   2   6        6.31        2.30      2.73 o 
  -9   3   6       76.42       76.68      2.18 o 
  -8   3   6      134.36      134.02      2.72 o 
  -7   3   6       39.57       50.26      1.34 o 
  -6   3   6      107.43      104.11      1.98 o 
  -5   3   6      221.32      214.63      1.57 o 
  -4   3   6      814.44      802.92      3.22 o 
  -3   3   6       26.51       22.22      1.01 o 
  -2   3   6      531.13      525.23      5.57 o 
  -1   3   6     1144.21     1261.32     15.07 o 
   0   3   6       89.28       92.72      1.97 o 
   1   3   6     5469.42     5153.38     55.52 o 
   2   3   6      113.04      116.49      1.15 o 
   3   3   6        6.23        8.79      1.12 o 
   4   3   6       51.44       56.91      1.24 o 
   5   3   6       29.58       42.00      1.41 o 
   6   3   6        1.20        0.37      1.79 o 
   7   3   6       31.07       24.58      2.55 o 
   8   3   6        0.03        0.10      2.10 o 
   9   3   6        2.98        3.36      2.26 o 
  -9   4   6       26.18       19.72      2.08 o 
  -8   4   6       33.11       24.12      1.94 o 
  -7   4   6       29.66       29.49      2.50 o 
  -6   4   6      847.08      826.09      5.55 o 
  -5   4   6      102.96       97.56      1.56 o 
  -4   4   6       70.54       67.18      1.44 o 
  -3   4   6      515.85      497.75      5.38 o 
  -2   4   6      130.48      100.47      1.50 o 
  -1   4   6      397.53      441.89      7.06 o 
   0   4   6     4275.77     4020.05     12.05 o 
   1   4   6        0.07        0.57      1.15 o 
   2   4   6      118.93      129.86      2.55 o 
   3   4   6      634.59      624.79      5.31 o 
   4   4   6        8.46        7.50      1.61 o 
   5   4   6      163.13      155.75      3.26 o 
   6   4   6     1325.53     1310.22      8.65 o 
   7   4   6       25.32       26.18      2.56 o 
   8   4   6        1.69        1.42      2.45 o 
   9   4   6      160.52      150.30      4.67 o 
  -9   5   6        0.12       -1.64      1.64 o 
  -8   5   6      121.01      112.47      3.65 o 
  -7   5   6      110.45       94.77      3.85 o 
  -6   5   6        8.58        8.32      1.63 o 
  -5   5   6      347.64      335.61      3.75 o 
  -4   5   6       24.45       30.51      1.57 o 
  -3   5   6      209.30      217.13      3.35 o 
  -2   5   6      137.36      130.83      1.59 o 
  -1   5   6      246.60      268.98      3.15 o 
   0   5   6      204.30      175.71      2.79 o 
   1   5   6      703.13      682.75      5.34 o 
   2   5   6        1.45        0.70      1.47 o 
   3   5   6      243.01      235.34      3.71 o 
   4   5   6       41.99       41.40      2.14 o 
   5   5   6      216.84      204.56      3.86 o 
   6   5   6        7.03        7.24      2.16 o 
   7   5   6      428.84      410.03      4.66 o 
   8   5   6       14.62       12.84      2.90 o 
  -8   6   6        4.08        1.43      1.76 o 
  -7   6   6       51.23       55.88      2.28 o 
  -6   6   6        4.80        5.98      1.27 o 
  -5   6   6      141.68      139.69      2.53 o 
  -4   6   6       16.60       17.59      1.44 o 
  -3   6   6      398.00      386.30      4.52 o 
  -2   6   6      370.06      352.52      2.62 o 
  -1   6   6     1693.14     1614.80      7.94 o 
   0   6   6      227.76      216.57      3.14 o 
   1   6   6      390.47      374.75      4.25 o 
   2   6   6      773.80      769.50      6.22 o 
   3   6   6      519.88      508.75      5.47 o 
   4   6   6      359.30      346.38      4.73 o 
   5   6   6      419.62      432.83      5.49 o 
   6   6   6      196.90      197.47      4.14 o 
   7   6   6       43.79       45.81      2.62 o 
   8   6   6       86.95       91.87      3.59 o 
  -8   7   6       38.90       38.61      2.27 o 
  -7   7   6      127.33      142.50      4.10 o 
  -6   7   6      176.45      176.68      3.70 o 
  -5   7   6      586.52      562.77      4.62 o 
  -4   7   6      175.07      168.94      2.64 o 
  -3   7   6      409.92      395.49      3.58 o 
  -2   7   6     1069.29     1039.30      6.19 o 
  -1   7   6      899.66      847.55      6.11 o 
   0   7   6      249.66      271.28      3.80 o 
   1   7   6       30.94       31.91      2.13 o 
   2   7   6      123.21      136.07      3.27 o 
   3   7   6      992.99     1008.05      7.93 o 
   4   7   6      456.67      465.56      5.75 o 
   5   7   6        7.25        6.16      2.13 o 
   6   7   6       66.67       63.14      2.89 o 
   7   7   6        0.50       -1.24      2.22 o 
   8   7   6       24.34       26.88      3.02 o 
  -7   8   6       18.71       19.04      1.98 o 
  -6   8   6        7.90        5.53      1.61 o 
  -5   8   6       22.57       20.65      2.07 o 
  -4   8   6        3.27        2.99      1.36 o 
  -3   8   6      107.68      107.99      2.24 o 
  -2   8   6      195.30      186.96      2.26 o 
  -1   8   6        1.79       -0.17      1.05 o 
   0   8   6      118.68      126.64      3.23 o 
   1   8   6       54.81       56.97      2.82 o 
   2   8   6       16.34       19.81      2.25 o 
   3   8   6      245.14      227.16      4.51 o 
   4   8   6       29.81       31.59      2.49 o 
   5   8   6       57.58       59.69      2.87 o 
   6   8   6       15.20       12.59      2.23 o 
   7   8   6        5.54       -0.22      2.05 o 
  -7   9   6       33.05       37.23      3.23 o 
  -6   9   6      105.67      126.19      4.45 o 
  -5   9   6        9.02        7.22      2.30 o 
  -4   9   6      153.09      159.08      4.35 o 
  -3   9   6      151.77      142.22      4.12 o 
  -2   9   6       65.16       55.49      3.12 o 
  -1   9   6      375.89      380.92      3.79 o 
   0   9   6      474.21      451.04      4.15 o 
   1   9   6        0.68        1.88      2.04 o 
   2   9   6      134.46      135.21      3.63 o 
   3   9   6      178.12      183.10      4.47 o 
   4   9   6        0.83       -0.82      2.23 o 
   5   9   6       15.33       13.82      2.62 o 
   6   9   6       93.03       99.35      3.51 o 
  -6  10   6        6.99        2.46      2.93 o 
  -5  10   6       34.10       30.07      3.33 o 
  -4  10   6       96.62       95.69      4.03 o 
  -3  10   6       10.16       10.11      2.71 o 
  -2  10   6      147.75      159.44      4.50 o 
  -1  10   6      813.95      816.30      5.65 o 
   0  10   6       10.43       10.31      2.59 o 
   1  10   6       79.58       81.07      2.27 o 
   2  10   6      315.58      320.34      3.87 o 
   3  10   6       33.78       37.61      2.82 o 
   4  10   6      227.55      255.16      5.30 o 
   5  10   6      226.04      255.79      5.31 o 
   6  10   6       18.64       22.30      2.92 o 
  -5  11   6        0.73        3.80      2.83 o 
  -4  11   6       81.57       91.10      4.17 o 
  -3  11   6       31.06       25.47      3.22 o 
  -2  11   6       35.91       36.22      3.34 o 
  -1  11   6       25.88       33.70      1.94 o 
   0  11   6        5.77        8.58      1.80 o 
   1  11   6       50.38       51.49      3.06 o 
   2  11   6       21.85       28.12      1.92 o 
   3  11   6        0.57        0.46      2.49 o 
   4  11   6        2.74        2.78      2.36 o 
   5  11   6        1.95        0.29      2.90 o 
  -4  12   6       30.58       29.52      3.23 o 
  -3  12   6        0.06       -2.27      2.64 o 
  -2  12   6       24.79       17.31      3.18 o 
  -1  12   6       16.40       19.72      3.32 o 
   0  12   6        3.76        9.84      1.79 o 
   1  12   6       30.54       32.81      1.99 o 
   2  12   6       20.16       20.84      2.31 o 
   3  12   6        5.75       11.29      2.63 o 
  -1  13   6       37.31       34.85      2.98 o 
   0  13   6       32.66       33.93      2.37 o 
  -9   1   7       60.10       67.61      2.21 o 
  -8   1   7      170.02      168.31      3.35 o 
  -7   1   7      322.09      321.71      2.89 o 
  -6   1   7      614.02      588.00      3.15 o 
  -5   1   7      557.72      527.25      2.74 o 
  -4   1   7     2452.42     2459.20      5.29 o 
  -3   1   7      682.55      677.20      2.36 o 
  -2   1   7      581.78      601.00      8.81 o 
  -1   1   7     3584.95     3441.73      9.92 o 
   0   1   7       36.98       43.42      1.13 o 
   1   1   7      706.55      696.59     15.67 o 
   2   1   7      829.98      795.79      9.11 o 
   3   1   7      121.35      138.46      1.78 o 
   4   1   7     1697.58     1715.93      6.38 o 
   5   1   7      473.35      465.64      4.31 o 
   6   1   7        2.74        3.72      0.94 o 
   7   1   7      174.09      175.40      5.59 o 
   8   1   7       24.60       29.28      2.60 o 
   9   1   7       12.65       14.63      1.73 o 
  -9   2   7       37.22       36.38      1.56 o 
  -8   2   7        3.71        5.35      1.10 o 
  -7   2   7       30.86       27.63      1.31 o 
  -6   2   7        3.78        6.70      1.04 o 
  -5   2   7      321.10      314.41      2.15 o 
  -4   2   7       66.90       77.75      1.11 o 
  -3   2   7        1.79        4.09      0.55 o 
  -2   2   7      933.35      884.44      5.27 o 
  -1   2   7      182.24      205.15      2.60 o 
   0   2   7     2121.86     2297.92      6.71 o 
   1   2   7      495.99      482.11      3.02 o 
   2   2   7       91.65      111.12      3.35 o 
   3   2   7      192.58      256.94      3.78 o 
   4   2   7      359.54      339.04      5.47 o 
   5   2   7      174.82      167.59      1.77 o 
   6   2   7      403.34      369.83      3.38 o 
   7   2   7      198.26      196.75      7.29 o 
   8   2   7        0.54        4.21      2.52 o 
   9   2   7        8.52        3.37      2.68 o 
  -9   3   7       19.48       21.26      1.62 o 
  -8   3   7       43.49       39.74      1.43 o 
  -7   3   7        0.38        0.66      1.13 o 
  -6   3   7        0.82       -0.01      0.95 o 
  -5   3   7       20.27       12.76      0.89 o 
  -4   3   7      281.83      269.37      2.02 o 
  -3   3   7       31.10       31.36      0.66 o 
  -2   3   7        1.05        0.61      0.44 o 
  -1   3   7       50.03       72.46      0.98 o 
   0   3   7     1353.73     1253.67      6.67 o 
   1   3   7       69.76       92.47      2.13 o 
   2   3   7       66.75       45.98      0.88 o 
   3   3   7       40.50       33.33      1.31 o 
   4   3   7        1.01        2.13      0.77 o 
   5   3   7       61.57       73.57      1.74 o 
   6   3   7        8.98       13.61      2.66 o 
   7   3   7       16.38       14.86      2.47 o 
   8   3   7        0.31       -0.39      2.35 o 
   9   3   7        6.74       10.09      2.74 o 
  -9   4   7        0.83        0.66      1.66 o 
  -8   4   7       29.28       26.97      2.24 o 
  -7   4   7        1.79        1.55      1.81 o 
  -6   4   7      230.47      230.10      3.33 o 
  -5   4   7       50.72       51.36      1.37 o 
  -4   4   7      137.55      133.36      6.22 o 
  -3   4   7       30.93       29.24      0.78 o 
  -2   4   7      487.17      505.74      2.22 o 
  -1   4   7      330.43      292.38      1.85 o 
   0   4   7      139.72      137.82      2.51 o 
   1   4   7      326.44      290.56      3.57 o 
   2   4   7      673.55      662.02      5.50 o 
   3   4   7      313.99      310.43      4.09 o 
   4   4   7        7.51        6.98      1.65 o 
   5   4   7      218.33      208.07      3.80 o 
   6   4   7      107.63      107.68      3.31 o 
   7   4   7       41.74       44.37      1.95 o 
   8   4   7       57.66       56.95      3.47 o 
  -9   5   7       83.34       98.52      3.08 o 
  -8   5   7        7.20        6.21      1.83 o 
  -7   5   7        0.12       -1.77      1.82 o 
  -6   5   7      287.11      294.66      3.83 o 
  -5   5   7       24.09       18.29      2.05 o 
  -4   5   7      752.06      772.77      6.67 o 
  -3   5   7     1411.51     1384.04      8.08 o 
  -2   5   7        1.00        0.60      0.83 o 
  -1   5   7      325.50      340.63      3.69 o 
   0   5   7      993.54      983.08      6.37 o 
   1   5   7       51.36       45.53      1.93 o 
   2   5   7      133.83      112.34      2.72 o 
   3   5   7      988.99     1028.59      7.42 o 
   4   5   7      599.16      584.99      5.90 o 
   5   5   7      102.77       92.96      3.02 o 
   6   5   7      248.56      240.19      4.35 o 
   7   5   7      100.20       96.40      3.29 o 
   8   5   7        1.01        0.36      2.71 o 
  -8   6   7       14.81       12.76      2.04 o 
  -7   6   7        4.80        4.58      1.92 o 
  -6   6   7        1.22        3.81      1.31 o 
  -5   6   7      167.39      164.41      2.72 o 
  -4   6   7        0.00        0.17      1.38 o 
  -3   6   7       76.11       75.77      2.60 o 
  -2   6   7      621.37      605.37      7.59 o 
  -1   6   7       65.69       71.74      2.20 o 
   0   6   7        8.98        8.00      1.50 o 
   1   6   7       14.98       14.66      1.70 o 
   2   6   7       55.31       53.12      2.29 o 
   3   6   7      196.12      188.28      3.77 o 
   4   6   7        0.05       -1.27      2.03 o 
   5   6   7       31.75       27.79      2.34 o 
   6   6   7       76.50       70.55      2.89 o 
   7   6   7        2.63       -1.49      2.17 o 
   8   6   7       20.00       20.35      2.87 o 
  -8   7   7       13.11       17.56      2.44 o 
  -7   7   7       13.59       14.40      1.77 o 
  -6   7   7       51.28       51.20      2.25 o 
  -5   7   7       20.45       21.69      1.70 o 
  -4   7   7      146.80      143.07      3.23 o 
  -3   7   7       18.63       20.04      2.04 o 
  -2   7   7      117.27      114.03      1.84 o 
  -1   7   7       54.33       52.82      2.15 o 
   0   7   7     1445.98     1445.22      8.64 o 
   1   7   7       89.66       79.99      2.70 o 
   2   7   7       68.14       68.04      2.60 o 
   3   7   7      164.93      169.56      3.82 o 
   4   7   7      111.38      117.91      3.47 o 
   5   7   7       78.99       71.24      3.15 o 
   6   7   7       33.67       43.36      2.89 o 
   7   7   7        0.87        1.36      2.10 o 
  -7   8   7       11.83       15.04      2.52 o 
  -6   8   7        0.70       -1.36      2.85 o 
  -5   8   7       89.57       84.04      2.39 o 
  -4   8   7        0.07        0.04      1.35 o 
  -3   8   7      196.52      191.74      2.81 o 
  -2   8   7      263.66      260.61      3.79 o 
  -1   8   7        0.16       -0.11      1.09 o 
   0   8   7      245.91      216.88      3.92 o 
   1   8   7      239.06      210.05      3.95 o 
   2   8   7      400.97      402.02      5.38 o 
   3   8   7      391.26      362.73      5.22 o 
   4   8   7       14.63       16.57      2.25 o 
   5   8   7      131.33      121.20      3.84 o 
   6   8   7        3.19        1.34      2.28 o 
   7   8   7        1.70        0.90      2.38 o 
  -6   9   7      140.55      141.55      3.08 o 
  -5   9   7       39.13       35.21      2.02 o 
  -4   9   7        2.03        1.16      3.43 o 
  -3   9   7      155.49      142.89      4.25 o 
  -2   9   7      127.71      127.07      4.12 o 
  -1   9   7       63.93       59.38      1.97 o 
   0   9   7      197.95      185.88      3.83 o 
   1   9   7      263.51      262.63      4.58 o 
   2   9   7      424.53      428.79      5.81 o 
   3   9   7      231.84      244.09      4.71 o 
   4   9   7      113.64       98.17      3.41 o 
   5   9   7       54.59       52.49      3.29 o 
   6   9   7       33.06       24.51      3.04 o 
  -6  10   7       29.17       33.93      3.05 o 
  -5  10   7        3.03       -2.20      2.73 o 
  -4  10   7       22.95       21.47      2.88 o 
  -3  10   7        6.35        7.08      2.83 o 
  -2  10   7       42.40       45.21      3.47 o 
  -1  10   7        0.69        1.58      1.59 o 
   0  10   7       53.02       44.36      2.02 o 
   1  10   7       12.72        9.42      1.60 o 
   2  10   7       55.27       63.72      3.12 o 
   3  10   7       64.45       60.83      3.01 o 
   4  10   7      160.96      158.48      4.29 o 
   5  10   7        8.01        9.56      2.83 o 
  -5  11   7       36.99       31.94      3.49 o 
  -4  11   7        0.01       -2.24      2.72 o 
  -3  11   7      212.61      223.85      5.63 o 
  -2  11   7      185.56      184.27      4.95 o 
  -1  11   7       10.78       13.26      3.01 o 
   0  11   7      167.53      163.57      3.39 o 
   1  11   7       70.16       75.72      3.96 o 
   2  11   7       17.02       12.83      1.78 o 
   3  11   7       22.35       19.25      2.90 o 
   4  11   7        0.53        0.36      2.79 o 
  -3  12   7       29.14       30.07      3.43 o 
  -2  12   7       23.66       28.63      3.35 o 
  -1  12   7       52.50       46.64      3.60 o 
   0  12   7       68.27       79.92      2.65 o 
   1  12   7        4.65        4.63      1.95 o 
   2  12   7       64.58       61.85      2.53 o 
   3  12   7       55.19       71.57      3.94 o 
  -9   0   8       55.69       47.25      5.97 o 
  -8   0   8      263.50      283.27     16.58 o 
  -7   0   8       71.63       83.19      1.94 o 
  -6   0   8      481.61      477.30      5.84 o 
  -5   0   8      688.46      704.18      4.54 o 
  -4   0   8      515.55      486.26      4.28 o 
  -3   0   8     1914.51     1958.21      8.73 o 
  -2   0   8      215.47      258.96      2.78 o 
  -1   0   8      686.28      855.71      5.52 o 
   0   0   8     1807.32     1691.63      7.98 o 
   1   0   8      706.73      734.56      5.31 o 
   2   0   8        5.78        2.43      1.31 o 
   3   0   8      687.97      715.63      5.59 o 
   4   0   8      391.20      455.23      4.63 o 
   5   0   8      173.00      172.51      5.95 o 
   6   0   8        1.70       -0.22      1.14 o 
   7   0   8       91.30       83.09      3.19 o 
   8   0   8        0.73       -2.17      2.17 o 
   9   0   8        0.08       -0.71      2.29 o 
  -9   1   8       39.77       39.08      1.60 o 
  -8   1   8        0.80        1.80      1.24 o 
  -7   1   8       13.33        9.59      1.19 o 
  -6   1   8      118.35      124.47      1.91 o 
  -5   1   8       34.87       30.76      1.07 o 
  -4   1   8      496.59      500.97      2.49 o 
  -3   1   8     1787.88     1847.71      5.54 o 
  -2   1   8       65.28       80.05      1.09 o 
  -1   1   8      753.66      798.14      3.78 o 
   0   1   8     1187.58     1129.53      4.61 o 
   1   1   8      755.70      810.40      7.19 o 
   2   1   8      445.11      442.27      8.46 o 
   3   1   8      881.88      907.02      4.43 o 
   4   1   8        1.62        3.30      0.80 o 
   5   1   8      155.65      140.77      1.72 o 
   6   1   8      143.03      158.20      2.19 o 
   7   1   8        6.05        7.23      1.55 o 
   8   1   8       16.02       17.00      1.79 o 
   9   1   8       32.90       29.41      2.02 o 
  -9   2   8        0.06       -0.14      1.27 o 
  -8   2   8       99.35       93.58      2.52 o 
  -7   2   8      196.68      198.26      3.03 o 
  -6   2   8       17.36       17.15      1.12 o 
  -5   2   8        5.88        9.58      0.94 o 
  -4   2   8      470.74      486.13      6.32 o 
  -3   2   8      248.81      258.29      1.76 o 
  -2   2   8       42.80       48.04      0.76 o 
  -1   2   8     1580.35     1615.06      7.48 o 
   0   2   8      261.59      267.50      2.40 o 
   1   2   8      450.19      472.04      5.61 o 
   2   2   8      449.05      488.89      3.30 o 
   3   2   8       76.91       76.40      1.27 o 
   4   2   8      122.37      127.69      1.77 o 
   5   2   8       22.64       21.97      1.06 o 
   6   2   8       51.21       51.00      3.54 o 
   7   2   8       25.61       25.46      4.56 o 
   8   2   8       41.02       44.75      2.01 o 
   9   2   8        3.32       -1.87      2.35 o 
  -9   3   8        0.02       -1.31      1.31 o 
  -8   3   8       24.68       24.72      1.67 o 
  -7   3   8        1.03        0.81      1.28 o 
  -6   3   8      290.84      301.40      2.85 o 
  -5   3   8      506.98      496.67      3.86 o 
  -4   3   8      897.08      891.23      4.67 o 
  -3   3   8      372.83      368.39      2.36 o 
  -2   3   8       52.10       56.32      0.78 o 
  -1   3   8       68.48       51.81      1.77 o 
   0   3   8      505.54      435.75      4.19 o 
   1   3   8        3.97        2.54      1.33 o 
   2   3   8     2139.81     2172.98     17.57 o 
   3   3   8     1843.21     1867.52      6.68 o 
   4   3   8      134.65      138.11      1.76 o 
   5   3   8      456.65      469.22      6.37 o 
   6   3   8      221.79      235.13      2.92 o 
   7   3   8      224.81      221.82      4.76 o 
   8   3   8       33.15       32.16      2.97 o 
  -9   4   8       49.02       55.50      4.84 o 
  -8   4   8       82.63       84.91      3.19 o 
  -7   4   8       12.40       12.87      1.94 o 
  -6   4   8      426.94      421.28      4.24 o 
  -5   4   8       89.29       97.73      3.32 o 
  -4   4   8      620.87      635.59      6.20 o 
  -3   4   8      326.85      325.32      8.18 o 
  -2   4   8       68.33       78.91      1.07 o 
  -1   4   8      688.82      762.90      5.41 o 
   0   4   8       26.83       32.12      1.69 o 
   1   4   8      171.56      195.69      3.19 o 
   2   4   8       10.89        9.07      1.71 o 
   3   4   8      754.09      785.38      6.58 o 
   4   4   8      300.15      278.95      4.26 o 
   5   4   8      415.56      410.87      5.27 o 
   6   4   8       17.45        8.43      2.17 o 
   7   4   8        6.93        6.55      2.55 o 
   8   4   8       14.25       19.63      2.73 o 
  -8   5   8       19.15       18.76      4.16 o 
  -7   5   8       60.69       58.80      2.29 o 
  -6   5   8      123.39      125.96      2.70 o 
  -5   5   8        4.37        5.59      1.46 o 
  -4   5   8     1678.86     1651.82     10.01 o 
  -3   5   8      327.99      317.33      4.33 o 
  -2   5   8      675.01      667.20     13.28 o 
  -1   5   8      305.89      299.05      3.64 o 
   0   5   8        0.22        1.25      1.33 o 
   1   5   8        6.72        5.35      1.45 o 
   2   5   8      139.84      118.25      2.93 o 
   3   5   8        0.00       -1.26      1.91 o 
   4   5   8      279.65      292.53      4.56 o 
   5   5   8       37.68       26.59      2.31 o 
   6   5   8       10.05        7.46      2.29 o 
   7   5   8       45.55       50.72      2.63 o 
   8   5   8        9.89       12.57      2.88 o 
  -8   6   8        0.12        2.25      2.78 o 
  -7   6   8        0.62       -1.87      1.87 o 
  -6   6   8       56.86       69.23      3.30 o 
  -5   6   8       17.23       16.40      2.98 o 
  -4   6   8        8.13        5.95      1.97 o 
  -3   6   8        0.12       -1.03      1.79 o 
  -2   6   8      462.39      453.54      3.19 o 
  -1   6   8      198.48      178.70      3.16 o 
   0   6   8       39.73       33.26      1.93 o 
   1   6   8        8.88       12.06      1.78 o 
   2   6   8       56.77       51.15      2.51 o 
   3   6   8      258.76      253.52      4.36 o 
   4   6   8       57.20       61.49      2.91 o 
   5   6   8        9.86        9.59      2.21 o 
   6   6   8       27.91       23.85      2.50 o 
   7   6   8        0.01        1.97      1.87 o 
  -7   7   8       82.55       81.98      5.99 o 
  -6   7   8      222.26      214.33      3.68 o 
  -5   7   8       70.43       75.02      7.69 o 
  -4   7   8        0.30       -0.91      1.37 o 
  -3   7   8      428.58      423.02      5.12 o 
  -2   7   8       33.31       30.79      1.29 o 
  -1   7   8      133.35      124.69      2.86 o 
   0   7   8      853.76      849.12      6.86 o 
   1   7   8      130.04      143.96      3.41 o 
   2   7   8       63.47       52.32      2.51 o 
   3   7   8      360.44      334.71      5.09 o 
   4   7   8      349.04      356.96      5.33 o 
   5   7   8      269.55      269.38      4.95 o 
   6   7   8       93.86       87.15      3.43 o 
   7   7   8        6.68        3.08      2.35 o 
  -7   8   8        0.64        2.25      4.58 o 
  -6   8   8       11.30       13.94      1.85 o 
  -5   8   8      146.17      142.79      2.94 o 
  -4   8   8       14.92       13.57      1.72 o 
  -3   8   8       96.90       99.63      2.30 o 
  -2   8   8       12.28       11.07      1.71 o 
  -1   8   8        0.09       -0.48      1.72 o 
   0   8   8      345.42      324.91      4.76 o 
   1   8   8      119.27      117.16      3.41 o 
   2   8   8       15.33       15.10      2.31 o 
   3   8   8        9.41        8.32      2.21 o 
   4   8   8        1.69        0.05      1.91 o 
   5   8   8        4.59        9.34      2.68 o 
   6   8   8        3.11        4.26      2.61 o 
  -6   9   8        6.47        5.94      3.84 o 
  -5   9   8       48.19       48.04      2.50 o 
  -4   9   8        4.81        4.93      1.63 o 
  -3   9   8       30.70       27.22      1.86 o 
  -2   9   8      245.87      253.90      3.69 o 
  -1   9   8      133.41      139.96      2.76 o 
   0   9   8      218.43      212.84      4.19 o 
   1   9   8      119.18      116.49      3.47 o 
   2   9   8        1.73       -1.92      2.39 o 
   3   9   8       27.76       26.53      2.67 o 
   4   9   8      108.96      130.92      4.09 o 
   5   9   8       22.53       26.39      2.74 o 
   6   9   8       10.59        8.26      2.37 o 
  -5  10   8       44.16       45.63      3.69 o 
  -4  10   8       72.56       77.35      4.11 o 
  -3  10   8        0.23        1.21      2.46 o 
  -2  10   8      153.84      135.89      4.30 o 
  -1  10   8      134.43      131.73      2.73 o 
   0  10   8       15.30       24.94      1.91 o 
   1  10   8        3.41        2.87      2.15 o 
   2  10   8       50.26       59.16      3.09 o 
   3  10   8        6.49        5.30      2.29 o 
   4  10   8       27.75       20.92      2.96 o 
   5  10   8        7.45        4.65      2.41 o 
  -4  11   8       22.38       30.74      3.62 o 
  -3  11   8       27.96       31.33      3.47 o 
  -2  11   8       72.50       86.07      4.27 o 
  -1  11   8        2.18        2.49      2.67 o 
   0  11   8       10.99        5.55      1.67 o 
   1  11   8       97.18      110.75      2.70 o 
   2  11   8        3.71        1.96      1.56 o 
   3  11   8       50.54       49.98      3.37 o 
   4  11   8       66.36       76.75      3.74 o 
  -2  12   8       23.58       23.13      2.90 o 
  -1  12   8       28.08       25.66      3.25 o 
   0  12   8        3.18        3.26      1.91 o 
   1  12   8       47.95       54.03      2.31 o 
   2  12   8        6.42        1.24      1.88 o 
  -9   1   9        2.00       -1.34      1.34 o 
  -8   1   9        3.43        5.21      1.22 o 
  -7   1   9       52.45       51.63      1.50 o 
  -6   1   9       37.56       32.72      1.12 o 
  -5   1   9      113.62      118.41      1.91 o 
  -4   1   9       83.08       84.02      1.81 o 
  -3   1   9       35.53       31.98      0.91 o 
  -2   1   9      229.06      216.11      1.85 o 
  -1   1   9      192.35      194.46      2.12 o 
   0   1   9      275.71      298.83      2.62 o 
   1   1   9       30.78       35.68      2.59 o 
   2   1   9       14.56       12.48      1.15 o 
   3   1   9      683.55      675.67      4.12 o 
   4   1   9       33.05       36.45      1.43 o 
   5   1   9       10.52       12.15      0.99 o 
   6   1   9      212.66      182.63      2.25 o 
   7   1   9        4.73        2.78      1.29 o 
   8   1   9        0.72        1.73      1.56 o 
  -9   2   9       38.45       44.67      1.99 o 
  -8   2   9      235.74      225.35      3.02 o 
  -7   2   9      128.71      142.86      3.36 o 
  -6   2   9      189.22      171.22      2.30 o 
  -5   2   9      911.40      890.92      6.39 o 
  -4   2   9      349.32      353.38      2.53 o 
  -3   2   9      213.33      210.00      2.43 o 
  -2   2   9      649.02      596.05      3.83 o 
  -1   2   9       24.18       33.63      1.61 o 
   0   2   9      111.98      143.46      3.16 o 
   1   2   9     1506.75     1450.51     33.67 o 
   2   2   9      169.90      165.00      2.20 o 
   3   2   9      666.13      664.79      4.93 o 
   4   2   9      110.62      117.91      2.16 o 
   5   2   9       60.07       59.91      2.87 o 
   6   2   9        2.58        3.81      1.28 o 
   7   2   9       88.12      103.12      2.46 o 
   8   2   9        0.35       -0.41      1.50 o 
  -8   3   9       90.18       83.51      2.90 o 
  -7   3   9       14.92       17.99      1.49 o 
  -6   3   9       67.54       58.28      1.67 o 
  -5   3   9       17.24       17.67      1.50 o 
  -4   3   9      201.57      190.67      3.67 o 
  -3   3   9      341.84      355.00      8.62 o 
  -2   3   9       40.97       34.91      1.03 o 
  -1   3   9       14.86       20.94      1.51 o 
   0   3   9      616.53      618.81      5.26 o 
   1   3   9       30.20       26.43      2.09 o 
   2   3   9      185.54      207.42      3.70 o 
   3   3   9      463.13      439.26      8.61 o 
   4   3   9       76.58       73.03      1.80 o 
   5   3   9      120.79      116.08      2.15 o 
   6   3   9      128.98      128.60      3.31 o 
   7   3   9        0.21        1.09      1.98 o 
   8   3   9        2.13        5.18      2.51 o 
  -8   4   9       17.01       14.86      2.98 o 
  -7   4   9        6.13        4.79      1.82 o 
  -6   4   9       34.60       27.91      1.87 o 
  -5   4   9       36.36       28.56      2.66 o 
  -4   4   9       13.57       14.39      2.43 o 
  -3   4   9        8.17       11.66      2.04 o 
  -2   4   9       30.55       26.75      1.19 o 
  -1   4   9      285.58      282.44      3.60 o 
   0   4   9      363.68      396.53      4.38 o 
   1   4   9       54.29       51.92      2.12 o 
   2   4   9       43.49       49.20      2.35 o 
   3   4   9      160.01      158.01      3.47 o 
   4   4   9       44.76       38.95      2.37 o 
   5   4   9      131.26      134.51      3.42 o 
   6   4   9      154.63      168.28      3.87 o 
   7   4   9       47.75       62.42      2.80 o 
   8   4   9        1.34        1.80      2.67 o 
  -8   5   9        0.04       -0.10      1.81 o 
  -7   5   9       98.15       98.34      5.44 o 
  -6   5   9       95.61       93.80      2.52 o 
  -5   5   9       13.89       14.95      2.26 o 
  -4   5   9        3.31        3.17      2.40 o 
  -3   5   9       43.30       40.22      2.43 o 
  -2   5   9      258.24      243.98      2.46 o 
  -1   5   9      149.14      153.79      2.91 o 
   0   5   9      163.73      153.56      3.08 o 
   1   5   9      102.89       97.96      2.72 o 
   2   5   9      271.47      274.97      4.23 o 
   3   5   9      394.03      381.73      5.19 o 
   4   5   9       17.85       23.94      2.39 o 
   5   5   9      238.15      261.94      4.66 o 
   6   5   9      290.73      266.63      4.70 o 
   7   5   9       41.06       35.93      2.61 o 
   8   5   9       87.18       92.82      4.26 o 
  -8   6   9       54.93       50.93      2.52 o 
  -7   6   9       42.45       58.79      2.61 o 
  -6   6   9       83.39       72.84      3.43 o 
  -5   6   9       41.58       37.25      4.43 o 
  -4   6   9        2.86        3.75      2.03 o 
  -3   6   9      477.53      454.52      5.30 o 
  -2   6   9      799.17      788.71     12.86 o 
  -1   6   9        3.52        1.90      1.67 o 
   0   6   9        0.18       -1.74      1.89 o 
   1   6   9      883.62      863.69      7.07 o 
   2   6   9        0.76       -1.31      1.80 o 
   3   6   9      104.94      107.11      3.34 o 
   4   6   9      154.24      152.09      3.82 o 
   5   6   9        0.27       -1.27      2.23 o 
   6   6   9        4.24        3.12      2.11 o 
   7   6   9       14.05       12.61      2.41 o 
  -7   7   9       90.53      101.00      3.85 o 
  -6   7   9       38.90       35.96      2.11 o 
  -5   7   9        2.74        1.83      2.04 o 
  -4   7   9       31.66       41.04      2.69 o 
  -3   7   9        3.53        1.66      1.95 o 
  -2   7   9      234.42      242.25      2.61 o 
  -1   7   9      302.68      290.40      4.16 o 
   0   7   9      843.55      795.85      6.93 o 
   1   7   9        2.17        3.34      1.99 o 
   2   7   9      354.97      344.87      5.07 o 
   3   7   9        4.83        3.25      2.20 o 
   4   7   9       15.50        8.31      2.15 o 
   5   7   9      102.00      112.89      3.58 o 
   6   7   9        0.05       -0.76      2.40 o 
   7   7   9        3.28        3.79      2.21 o 
  -6   8   9      326.25      341.72      4.39 o 
  -5   8   9       23.11       27.15      2.03 o 
  -4   8   9      219.37      221.12      3.81 o 
  -3   8   9      357.19      352.65      5.09 o 
  -2   8   9       12.55       13.01      1.91 o 
  -1   8   9      118.08      116.84      3.06 o 
   0   8   9      647.42      585.84      6.26 o 
   1   8   9       29.79       27.59      2.53 o 
   2   8   9      525.28      534.36      6.40 o 
   3   8   9      216.43      218.36      4.49 o 
   4   8   9       23.45       20.10      2.45 o 
   5   8   9      231.20      229.33      4.92 o 
   6   8   9      200.04      224.91      5.05 o 
  -6   9   9       14.86       19.05      1.90 o 
  -5   9   9       23.69       25.80      1.97 o 
  -4   9   9       33.39       40.37      2.06 o 
  -3   9   9        4.88        1.91      1.74 o 
  -2   9   9       10.05       11.79      2.04 o 
  -1   9   9       80.68       85.73      4.17 o 
   0   9   9        0.14        2.97      1.89 o 
   1   9   9       19.51       18.09      2.09 o 
   2   9   9        1.91       -1.06      2.24 o 
   3   9   9       22.59       21.66      2.62 o 
   4   9   9      144.31      155.79      4.50 o 
   5   9   9       76.75       90.78      3.91 o 
  -5  10   9        2.42        3.49      2.85 o 
  -4  10   9        0.08        0.91      2.87 o 
  -3  10   9      203.05      188.56      5.15 o 
  -2  10   9       47.57       48.57      3.54 o 
  -1  10   9        0.92        3.72      1.57 o 
   0  10   9       47.64       48.59      2.80 o 
   1  10   9        5.82        4.02      2.26 o 
   2  10   9       23.05       21.19      2.71 o 
   3  10   9        0.63        0.84      2.54 o 
   4  10   9       81.34       79.66      3.90 o 
  -3  11   9        2.94        2.12      2.92 o 
  -2  11   9        0.14       -3.11      3.11 o 
  -1  11   9       99.53       96.45      4.24 o 
   0  11   9       19.06       18.07      1.81 o 
   1  11   9       62.11       64.37      2.45 o 
   2  11   9      117.84      127.65      4.26 o 
   3  11   9       62.01       67.04      3.48 o 
  -1  12   9       79.68       85.98      4.25 o 
   0  12   9      106.25      118.91      3.10 o 
  -8   0  10       89.10       83.53      4.63 o 
  -7   0  10       67.68       73.91      1.88 o 
  -6   0  10      608.80      636.08      5.05 o 
  -5   0  10      553.40      515.13      4.14 o 
  -4   0  10      639.01      656.24      4.23 o 
  -3   0  10       28.14       23.81      1.30 o 
  -2   0  10     1267.64     1303.33      7.65 o 
  -1   0  10      419.55      411.36      4.50 o 
   0   0  10      286.71      286.97      3.89 o 
   1   0  10     4317.90     3976.24     14.34 o 
   2   0  10     2535.14     2402.09     11.18 o 
   3   0  10       11.55       19.53      1.96 o 
   4   0  10       15.43        9.03      1.89 o 
   5   0  10       96.10      113.52      3.03 o 
   6   0  10       94.99      112.01      2.30 o 
   7   0  10       76.92       79.95      3.20 o 
   8   0  10        2.76        2.35      2.12 o 
  -8   1  10       67.30       73.73      1.87 o 
  -7   1  10        6.60        5.20      1.18 o 
  -6   1  10        0.55        1.00      1.11 o 
  -5   1  10        0.83        0.82      0.95 o 
  -4   1  10       47.04       47.20      1.30 o 
  -3   1  10       25.57       27.15      0.87 o 
  -2   1  10        0.25        1.09      1.01 o 
  -1   1  10      250.52      219.20      5.17 o 
   0   1  10        5.21        0.15      1.05 o 
   1   1  10      166.83      164.65      5.74 o 
   2   1  10       58.00       50.24      1.62 o 
   3   1  10       63.66       61.33      1.71 o 
   4   1  10      427.42      420.92      3.57 o 
   5   1  10        6.62        2.17      0.96 o 
   6   1  10       14.21        8.00      1.52 o 
   7   1  10        0.03       -0.79      1.36 o 
   8   1  10        1.92        2.19      1.66 o 
  -8   2  10        2.14        5.01      1.59 o 
  -7   2  10       11.88       15.62      1.59 o 
  -6   2  10       94.64       87.33      1.86 o 
  -5   2  10       43.07       48.27      2.28 o 
  -4   2  10        2.01        1.05      1.00 o 
  -3   2  10      451.14      442.98      4.67 o 
  -2   2  10      314.26      312.92      3.71 o 
  -1   2  10        8.49        6.16      1.39 o 
   0   2  10      322.16      323.46      2.98 o 
   1   2  10       32.54       31.42      1.44 o 
   2   2  10       29.06       24.54      2.08 o 
   3   2  10      200.31      206.46      2.63 o 
   4   2  10        5.84        5.39      1.24 o 
   5   2  10       34.31       44.25      1.69 o 
   6   2  10       83.49      100.87      3.15 o 
   7   2  10        0.17        3.24      1.98 o 
   8   2  10        3.75        5.25      2.58 o 
  -8   3  10       12.02       12.81      3.81 o 
  -7   3  10       67.50       64.78      2.42 o 
  -6   3  10       30.58       34.08      1.54 o 
  -5   3  10      121.49      125.82      2.39 o 
  -4   3  10      166.50      163.98      2.46 o 
  -3   3  10       16.56       18.15      0.97 o 
  -2   3  10       47.36       56.88      1.28 o 
  -1   3  10        3.22        3.91      1.47 o 
   0   3  10      154.49      132.54      2.87 o 
   1   3  10       47.27       53.67      2.20 o 
   2   3  10       74.12       65.17      4.91 o 
   3   3  10       22.73       29.22      4.63 o 
   4   3  10       39.15       33.79      1.53 o 
   5   3  10       97.70       81.83      2.74 o 
   6   3  10       61.52       52.12      2.64 o 
   7   3  10       40.91       37.37      1.86 o 
   8   3  10        6.88       10.21      2.58 o 
  -8   4  10        3.08       -0.65      1.92 o 
  -7   4  10       28.17       31.05      2.78 o 
  -6   4  10       20.13       22.38      3.56 o 
  -5   4  10       27.79       25.82      2.49 o 
  -4   4  10     1401.29     1433.39      9.71 o 
  -3   4  10      401.38      378.28      4.80 o 
  -2   4  10      109.51      107.58      2.47 o 
  -1   4  10      459.51      422.56      4.57 o 
   0   4  10       33.11       28.52      1.88 o 
   1   4  10      284.91      263.43      3.99 o 
   2   4  10      923.55      924.35      7.37 o 
   3   4  10      695.35      695.29      6.70 o 
   4   4  10      102.69       91.53      3.01 o 
   5   4  10      114.75      118.33      3.47 o 
   6   4  10        0.68        2.08      1.88 o 
   7   4  10       48.52       49.89      2.71 o 
  -8   5  10        1.11        1.84      3.68 o 
  -7   5  10       71.93       85.03      2.83 o 
  -6   5  10       81.84       83.46      2.42 o 
  -5   5  10        5.45        5.61      2.32 o 
  -4   5  10       61.92       65.22      2.83 o 
  -3   5  10      420.34      402.38      5.02 o 
  -2   5  10       58.82       55.40      1.59 o 
  -1   5  10      166.10      149.71      3.06 o 
   0   5  10       55.53       50.82      2.29 o 
   1   5  10       35.01       32.02      2.31 o 
   2   5  10        1.77       -1.27      1.94 o 
   3   5  10       25.76       26.90      2.34 o 
   4   5  10       23.00       18.06      2.25 o 
   5   5  10        1.30       -0.28      1.88 o 
   6   5  10        1.33        0.73      2.22 o 
   7   5  10       21.73       27.17      2.70 o 
  -7   6  10       75.90       83.80      2.89 o 
  -6   6  10      142.85      146.52      4.57 o 
  -5   6  10       57.49       59.30      3.05 o 
  -4   6  10       71.53       81.89      3.08 o 
  -3   6  10       29.41       29.86      2.26 o 
  -2   6  10        0.44        2.40      1.11 o 
  -1   6  10       92.52       87.75      2.61 o 
   0   6  10      911.41      869.11      7.20 o 
   1   6  10       23.35       31.09      2.25 o 
   2   6  10        0.59       -1.30      1.97 o 
   3   6  10      191.59      224.48      4.43 o 
   4   6  10      308.52      302.82      5.01 o 
   5   6  10      145.18      149.51      3.92 o 
   6   6  10      251.09      272.29      5.15 o 
   7   6  10        9.67        4.85      2.45 o 
  -7   7  10        9.85       12.31      2.08 o 
  -6   7  10       99.06       95.69      3.81 o 
  -5   7  10       39.03       41.28      3.37 o 
  -4   7  10        3.30        1.10      2.13 o 
  -3   7  10       13.60       10.61      2.23 o 
  -2   7  10        2.66        3.07      1.65 o 
  -1   7  10       58.34       49.74      2.43 o 
   0   7  10      305.65      282.37      4.54 o 
   1   7  10      365.97      352.48      5.12 o 
   2   7  10        8.69        2.91      2.20 o 
   3   7  10        5.66        3.58      2.04 o 
   4   7  10        2.08        0.80      2.36 o 
   5   7  10       23.44       23.09      2.83 o 
   6   7  10        0.08        2.81      2.17 o 
  -6   8  10       30.25       32.77      2.34 o 
  -5   8  10        3.33        1.34      2.20 o 
  -4   8  10       37.62       36.83      2.96 o 
  -3   8  10       13.13        8.60      2.23 o 
  -2   8  10       32.35       28.75      2.14 o 
  -1   8  10        5.82       10.10      2.10 o 
   0   8  10        1.30       -0.02      1.99 o 
   1   8  10        0.35       -1.10      1.98 o 
   2   8  10      132.49      111.77      3.44 o 
   3   8  10       22.83       22.23      2.36 o 
   4   8  10       21.60       16.14      2.83 o 
   5   8  10        0.03       -2.77      2.77 o 
   6   8  10        2.62        4.16      2.40 o 
  -5   9  10       68.40       70.79      2.64 o 
  -4   9  10        2.52        2.23      1.55 o 
  -3   9  10        0.85       -1.41      1.66 o 
  -2   9  10      299.51      295.86      4.55 o 
  -1   9  10        8.11       10.84      2.96 o 
   0   9  10        1.04        1.00      2.09 o 
   1   9  10        1.39       -1.33      1.86 o 
   2   9  10       52.92       45.36      2.92 o 
   3   9  10       15.22        9.85      2.63 o 
   4   9  10      141.78      130.87      4.09 o 
   5   9  10        2.93        2.41      2.28 o 
  -4  10  10        5.28        6.02      3.09 o 
  -3  10  10      252.32      259.31      5.93 o 
  -2  10  10      120.15      123.04      4.51 o 
   0  10  10      342.46      339.12      5.42 o 
   1  10  10       51.97       55.34      3.16 o 
   2  10  10        0.03        2.02      2.34 o 
   3  10  10      187.02      201.80      4.97 o 
   4  10  10      145.06      186.18      4.95 o 
  -2  11  10       13.23        8.12      3.26 o 
  -1  11  10       34.80       33.97      3.64 o 
   0  11  10       14.18       16.16      1.90 o 
   1  11  10       40.71       44.11      3.12 o 
   2  11  10        6.99       11.69      2.80 o 
  -8   1  11      143.26      154.32      4.89 o 
  -7   1  11       15.01       13.90      2.64 o 
  -6   1  11      215.23      209.71      2.25 o 
  -5   1  11      408.13      420.41      4.32 o 
  -4   1  11       14.34       15.05      1.11 o 
  -3   1  11      330.79      305.99      1.98 o 
  -2   1  11     1023.66      979.27      3.90 o 
  -1   1  11      422.24      413.12      4.58 o 
   0   1  11      206.08      197.20      2.53 o 
   1   1  11      320.32      341.01      9.39 o 
   2   1  11        0.05        0.69      1.31 o 
   3   1  11      603.88      660.82      4.56 o 
   4   1  11      162.43      177.34      2.63 o 
   5   1  11       68.63       75.15      3.66 o 
   6   1  11        0.02        1.21      1.33 o 
   7   1  11       17.09       19.07      2.55 o 
  -8   2  11        0.98       -1.13      1.49 o 
  -7   2  11        0.02        2.14      1.30 o 
  -6   2  11      198.71      197.02      5.61 o 
  -5   2  11        7.77        9.05      1.01 o 
  -4   2  11      247.02      249.06      2.96 o 
  -3   2  11      394.77      370.15      5.02 o 
  -2   2  11       74.58       73.04      2.20 o 
  -1   2  11      349.78      349.99      4.29 o 
   0   2  11     1512.84     1415.81      6.30 o 
   1   2  11       86.33       92.13      2.04 o 
   2   2  11      724.86      738.53      8.61 o 
   3   2  11      626.34      616.13      6.74 o 
   4   2  11       86.34       91.66      2.09 o 
   5   2  11      503.03      498.45      4.17 o 
   6   2  11      196.07      214.33      4.35 o 
   7   2  11       26.38       25.13      2.77 o 
  -8   3  11        0.01       -1.99      1.99 o 
  -7   3  11        0.84        0.95      1.85 o 
  -6   3  11       10.76        9.77      1.82 o 
  -5   3  11       61.53       63.56      3.07 o 
  -4   3  11       26.45       23.95      2.59 o 
  -3   3  11      905.31      894.72      3.82 o 
  -2   3  11       10.65        7.95      1.72 o 
  -1   3  11      173.19      164.35      3.21 o 
   0   3  11       50.62       58.22      2.37 o 
   1   3  11        0.79       -1.26      1.31 o 
   2   3  11       44.72       40.59      1.78 o 
   3   3  11      289.25      301.78      3.34 o 
   4   3  11       26.24       20.44      4.08 o 
   5   3  11       69.47       66.57      3.82 o 
   6   3  11        2.90        4.03      2.06 o 
   7   3  11       21.01       24.57      1.89 o 
  -7   4  11       39.33       36.88      3.01 o 
  -6   4  11      134.51      130.88      4.69 o 
  -5   4  11      160.81      186.92      4.37 o 
  -4   4  11        4.75        1.58      2.43 o 
  -3   4  11      174.37      165.90      3.72 o 
  -2   4  11       41.51       46.55      2.03 o 
  -1   4  11        0.64       -0.01      1.61 o 
   0   4  11      109.90       98.86      2.78 o 
   1   4  11      449.65      463.66      5.43 o 
   2   4  11        7.60        5.64      1.91 o 
   3   4  11       15.39       16.28      2.27 o 
   4   4  11      291.54      316.20      5.02 o 
   5   4  11       28.09       28.01      2.40 o 
   6   4  11        4.09        1.60      1.92 o 
   7   4  11       13.30        7.09      2.30 o 
  -7   5  11      111.73      123.60      3.10 o 
  -6   5  11       95.64      106.17      4.09 o 
  -5   5  11        3.69        3.46      2.08 o 
  -4   5  11       25.32       25.88      2.48 o 
  -3   5  11        7.94        9.09      2.14 o 
  -2   5  11      112.06      108.92      3.05 o 
  -1   5  11       99.52       96.67      2.74 o 
   0   5  11      107.28       97.97      2.97 o 
   1   5  11      207.40      194.69      3.87 o 
   2   5  11       29.42       32.01      2.35 o 
   3   5  11        0.23       -0.50      2.15 o 
   4   5  11        6.18        3.62      2.26 o 
   5   5  11        0.54        6.87      2.28 o 
   6   5  11       50.97       63.29      3.24 o 
   7   5  11        9.66       10.82      2.55 o 
  -7   6  11       17.30       17.23      2.49 o 
  -6   6  11       62.04       59.02      3.29 o 
  -5   6  11       37.40       30.04      2.98 o 
  -4   6  11       35.29       31.79      2.78 o 
  -3   6  11        0.04        1.31      2.00 o 
  -2   6  11      114.27      123.05      2.09 o 
  -1   6  11       12.60       11.57      1.82 o 
   0   6  11       62.02       63.32      2.57 o 
   1   6  11        1.30       -0.62      1.87 o 
   2   6  11      293.65      263.81      4.70 o 
   3   6  11      277.87      280.01      4.96 o 
   4   6  11       26.46       23.18      2.59 o 
   5   6  11        0.68       -1.61      2.43 o 
   6   6  11        0.02        1.21      2.26 o 
  -6   7  11       57.85       61.36      3.76 o 
  -5   7  11        0.93       -1.22      2.11 o 
  -4   7  11      107.19      109.46      3.77 o 
  -3   7  11        3.11        1.79      2.18 o 
  -2   7  11        0.51        3.94      1.92 o 
  -1   7  11        2.08        5.55      1.99 o 
   0   7  11      125.09      123.76      3.42 o 
   1   7  11        2.78        1.91      1.89 o 
   2   7  11      153.15      138.12      3.67 o 
   3   7  11        2.62        2.18      2.13 o 
   4   7  11        9.54        5.69      2.17 o 
   5   7  11       68.09       83.89      3.40 o 
   6   7  11       21.72       24.65      2.94 o 
  -5   8  11       33.60       30.14      2.35 o 
  -4   8  11       41.68       42.06      2.78 o 
  -3   8  11       34.48       37.73      2.71 o 
  -2   8  11      145.06      152.25      3.61 o 
  -1   8  11      139.95      132.74      3.43 o 
   0   8  11       21.13       25.00      2.34 o 
   1   8  11        2.41        1.93      2.06 o 
   2   8  11        2.41        3.80      2.12 o 
   3   8  11       13.01       11.43      2.55 o 
   4   8  11       92.63       97.00      3.68 o 
   5   8  11       21.58       21.48      2.54 o 
  -5   9  11       84.65      141.63     44.12 o 
  -4   9  11       23.96       19.95      2.69 o 
  -3   9  11        0.44       -2.07      2.07 o 
  -2   9  11        0.68        2.19      2.10 o 
  -1   9  11        3.59        6.02      2.50 o 
   0   9  11       92.51       78.02      3.26 o 
   1   9  11       71.85       69.71      3.09 o 
   2   9  11        2.61       -0.62      2.04 o 
   3   9  11        0.55       -0.63      2.06 o 
   4   9  11       40.18       31.52      3.37 o 
  -3  10  11       33.79       28.47      3.29 o 
   0  10  11       46.77       38.57      2.73 o 
   1  10  11        0.68       -2.49      2.49 o 
   2  10  11        0.93       -2.36      2.36 o 
   3  10  11        2.54        1.56      2.66 o 
   0  11  11       25.06       24.21      2.70 o 
  -8   0  12       52.26       50.37      3.10 o 
  -7   0  12       62.84       82.11      2.53 o 
  -6   0  12        0.97        0.16      1.56 o 
  -5   0  12        0.32       -1.47      1.47 o 
  -4   0  12       24.41       20.89      1.50 o 
  -3   0  12       41.46       37.65      1.50 o 
  -2   0  12      256.05      237.61      3.94 o 
  -1   0  12      663.22      636.45      6.18 o 
   0   0  12      197.69      229.80      4.06 o 
   1   0  12      410.04      400.89      5.27 o 
   2   0  12       15.85       15.15      2.41 o 
   3   0  12     1071.27     1070.16      8.42 o 
   4   0  12      286.81      287.42      4.75 o 
   5   0  12        7.80        2.72      2.04 o 
   6   0  12       26.12       18.54      2.63 o 
  -8   1  12       45.11       45.77      3.54 o 
  -7   1  12        2.49        3.55      1.31 o 
  -6   1  12       41.17       40.21      1.73 o 
  -5   1  12       63.00       62.07      2.08 o 
  -4   1  12      116.35      112.63      4.95 o 
  -3   1  12       52.21       51.60      1.33 o 
  -2   1  12       44.87       45.21      1.25 o 
  -1   1  12       16.76       19.39      1.45 o 
   0   1  12       40.94       36.56      2.43 o 
   1   1  12     1668.20     1621.01     26.94 o 
   2   1  12      804.80      829.08      6.42 o 
   3   1  12      253.10      240.09      3.10 o 
   4   1  12        8.26        8.58      2.30 o 
   5   1  12       28.03       23.85      1.66 o 
   6   1  12        7.36        9.76      1.26 o 
   7   1  12       72.76       86.70      3.43 o 
  -7   2  12       10.28        7.89      1.54 o 
  -6   2  12       14.96       17.14      1.51 o 
  -5   2  12       68.45       63.19      1.69 o 
  -4   2  12       14.40       10.60      1.57 o 
  -3   2  12        0.03        0.75      1.05 o 
  -2   2  12       90.90       85.98      1.75 o 
  -1   2  12      227.35      224.90      3.83 o 
   0   2  12       68.67       69.65      2.01 o 
   1   2  12      223.43      220.44      6.05 o 
   2   2  12      102.10       83.82      3.46 o 
   3   2  12       48.01       46.64      1.87 o 
   4   2  12       36.79       39.25      1.96 o 
   5   2  12       39.39       36.96      3.65 o 
   6   2  12       16.70       12.99      2.21 o 
   7   2  12        1.69        1.64      2.00 o 
  -7   3  12       76.38       88.84      2.73 o 
  -6   3  12      129.31      140.13      4.47 o 
  -5   3  12       74.24       75.39      3.39 o 
  -4   3  12        0.68       -2.42      2.42 o 
  -3   3  12      776.72      780.56      6.87 o 
  -2   3  12      551.62      538.87      6.92 o 
  -1   3  12      110.06      106.70      2.92 o 
   0   3  12      173.31      166.74      3.55 o 
   1   3  12      403.32      396.41     13.49 o 
   2   3  12      132.28      134.18      3.02 o 
   3   3  12      221.37      221.94      3.10 o 
   4   3  12      237.26      254.15      3.24 o 
   5   3  12       25.45       31.52      1.78 o 
   6   3  12       79.51       95.13      3.54 o 
   7   3  12       74.87       93.66      6.81 o 
  -7   4  12        1.72        1.00      2.02 o 
  -6   4  12        0.81        4.00      1.93 o 
  -5   4  12        1.37        0.07      2.52 o 
  -4   4  12        2.01       -2.04      2.48 o 
  -3   4  12      131.89      138.28      3.44 o 
  -2   4  12       53.66       58.18      2.28 o 
  -1   4  12       84.80       61.74      2.54 o 
   0   4  12        5.34        8.03      1.84 o 
   1   4  12      157.72      146.83      3.52 o 
   2   4  12      167.33      157.47      3.72 o 
   3   4  12      386.23      363.39      5.43 o 
   4   4  12       10.77       11.18      2.34 o 
   5   4  12       43.26       28.24      2.47 o 
   6   4  12       58.44       41.69      2.64 o 
  -7   5  12        3.25        1.86      2.94 o 
  -6   5  12       59.30       59.07      3.67 o 
  -5   5  12       30.29       30.66      2.79 o 
  -4   5  12        0.01       -1.76      2.13 o 
  -3   5  12       19.35       23.04      2.27 o 
  -2   5  12        8.66        8.75      2.79 o 
  -1   5  12        8.80        4.07      1.72 o 
   0   5  12        7.18        5.53      1.81 o 
   1   5  12      141.98      131.38      3.42 o 
   2   5  12        5.04        5.56      2.26 o 
   3   5  12       25.79       18.93      2.35 o 
   4   5  12        9.07        6.31      2.05 o 
   5   5  12       52.92       51.97      3.11 o 
   6   5  12       39.23       42.81      3.00 o 
  -6   6  12        0.16        1.92      2.84 o 
  -5   6  12       37.40       33.39      3.16 o 
  -4   6  12        7.36        4.12      2.44 o 
  -3   6  12       14.81       16.78      2.27 o 
  -2   6  12      133.38      138.87      3.39 o 
  -1   6  12      245.12      235.36      4.17 o 
   0   6  12       21.46       19.22      2.39 o 
   1   6  12       36.99       45.13      2.79 o 
   2   6  12       65.88       63.81      3.11 o 
   3   6  12       24.18       24.91      2.49 o 
   4   6  12       17.21       19.64      2.41 o 
   5   6  12       73.87       90.15      3.64 o 
   6   6  12        8.01        8.89      2.46 o 
  -6   7  12      124.81      146.19      4.94 o 
  -5   7  12       75.37       79.49      3.74 o 
  -4   7  12      272.59      270.33      5.16 o 
  -3   7  12       34.97       37.89      2.54 o 
  -2   7  12       13.42       16.52      2.14 o 
  -1   7  12      249.25      258.78      4.43 o 
   0   7  12      245.70      235.43      4.57 o 
   1   7  12       23.04       19.46      2.40 o 
   2   7  12       53.28       50.85      2.92 o 
   3   7  12       38.01       41.41      2.95 o 
   4   7  12        6.05       -2.48      2.71 o 
   5   7  12       34.86       31.87      2.89 o 
  -5   8  12       10.27        8.75      2.18 o 
  -4   8  12        6.43        8.85      2.56 o 
  -3   8  12        5.26        4.26      2.50 o 
  -2   8  12        3.06        2.65      1.81 o 
  -1   8  12        0.19        0.10      2.01 o 
   0   8  12       52.74       40.80      2.60 o 
   1   8  12        3.20        6.17      2.25 o 
   2   8  12        0.61       -0.57      2.27 o 
   3   8  12        2.78        2.88      2.29 o 
   4   8  12        1.01       -2.22      2.70 o 
  -4   9  12       29.88       27.14      2.32 o 
  -3   9  12       60.95       62.11      3.35 o 
  -2   9  12        4.19        7.61      2.01 o 
  -1   9  12      160.58      191.59      3.99 o 
   0   9  12      117.55      106.75      3.39 o 
   1   9  12       17.72       17.28      2.61 o 
   2   9  12       57.05       54.39      3.30 o 
   3   9  12       25.78       33.57      3.35 o 
  -2  10  12        4.40        9.28      2.43 o 
   0  10  12        8.87        7.52      2.47 o 
   1  10  12        0.10        2.85      2.29 o 
  -7   1  13       74.15       80.06      5.00 o 
  -6   1  13       40.77       40.14      1.57 o 
  -5   1  13       14.55       15.67      1.40 o 
  -4   1  13       97.73       93.36      2.28 o 
  -3   1  13      184.33      175.14      3.23 o 
  -2   1  13       28.09       23.98      1.43 o 
  -1   1  13        4.31        1.93      1.34 o 
   0   1  13      493.35      488.42      4.17 o 
   1   1  13      461.22      458.43      5.10 o 
   2   1  13      190.96      195.59      3.59 o 
   3   1  13       61.55       64.64      3.48 o 
   4   1  13        1.85        3.01      1.52 o 
   5   1  13       58.91       71.86      4.64 o 
   6   1  13       74.18       69.81      3.52 o 
  -7   2  13        8.64       11.02      3.90 o 
  -6   2  13        1.38        0.64      1.27 o 
  -5   2  13        1.64        1.83      1.21 o 
  -4   2  13       54.25       54.50      1.94 o 
  -3   2  13      455.83      430.48      2.97 o 
  -2   2  13      182.73      157.36      8.56 o 
  -1   2  13      325.11      336.08      4.80 o 
   0   2  13      280.86      264.35      3.23 o 
   1   2  13       11.08       13.79      1.71 o 
   2   2  13       83.05       74.20      2.20 o 
   3   2  13        1.56        1.29      1.53 o 
   4   2  13        7.47        9.29      1.53 o 
   5   2  13       24.46       22.24      1.67 o 
   6   2  13        1.27        3.55      2.28 o 
  -7   3  13        0.01       -1.77      1.90 o 
  -6   3  13        1.11        4.09      1.82 o 
  -5   3  13        0.26       -1.32      2.38 o 
  -4   3  13        1.77       -1.34      2.13 o 
  -3   3  13      154.68      161.30      3.72 o 
  -2   3  13        0.95        2.28      1.88 o 
  -1   3  13      380.75      351.79      4.82 o 
   0   3  13       17.80       16.84      2.21 o 
   1   3  13      191.47      192.80      2.93 o 
   2   3  13      297.70      291.47     11.43 o 
   3   3  13       22.29       15.49      1.74 o 
   4   3  13        0.17        0.05      1.45 o 
   5   3  13       12.85       15.85      1.72 o 
   6   3  13        1.27       -0.98      2.24 o 
  -6   4  13       82.89       87.29      2.85 o 
  -5   4  13       85.56       88.11      3.74 o 
  -4   4  13        3.53        3.63      2.14 o 
  -3   4  13        6.63        4.17      1.94 o 
  -2   4  13       47.29       42.82      2.27 o 
  -1   4  13      250.59      226.47      4.13 o 
   0   4  13       72.12       61.12      2.63 o 
   1   4  13      131.61      128.32      3.54 o 
   2   4  13        2.81        3.21      2.22 o 
   3   4  13       27.29       32.77      2.81 o 
   4   4  13        4.73        7.80      2.35 o 
   5   4  13        5.84        8.67      2.39 o 
   6   4  13        4.48        6.00      2.55 o 
  -6   5  13       65.09       79.05      4.06 o 
  -5   5  13      118.99      115.58      3.98 o 
  -4   5  13      243.87      228.39      4.87 o 
  -3   5  13      103.81      108.45      3.48 o 
  -2   5  13       75.83       88.57      2.63 o 
  -1   5  13      345.61      341.25      5.00 o 
   0   5  13      186.97      186.28      4.02 o 
   1   5  13       77.29       77.96      3.07 o 
   2   5  13      311.86      313.14      5.20 o 
   3   5  13      309.59      312.25      5.29 o 
   4   5  13      149.48      146.39      3.96 o 
   5   5  13       90.74       90.53      3.73 o 
  -6   6  13       24.68       27.84      3.15 o 
  -5   6  13        7.25       10.61      3.11 o 
  -4   6  13        1.02       -1.49      2.39 o 
  -3   6  13       91.92       95.96      3.45 o 
  -2   6  13        4.05        8.87      2.16 o 
  -1   6  13       70.41       64.64      2.80 o 
   0   6  13       93.63       83.53      3.03 o 
   1   6  13       12.95        9.82      2.12 o 
   2   6  13       25.21       18.99      2.47 o 
   3   6  13       41.88       46.49      2.94 o 
   4   6  13       45.30       41.66      2.91 o 
   5   6  13       11.89        7.81      2.50 o 
  -5   7  13       17.71       22.30      3.19 o 
  -4   7  13        6.33        3.50      2.53 o 
  -3   7  13       74.07       83.54      3.46 o 
  -2   7  13       95.07       98.39      3.24 o 
  -1   7  13        0.88       -0.50      2.04 o 
   0   7  13      136.95      130.51      3.56 o 
   1   7  13        3.35        6.14      2.35 o 
   2   7  13       39.29       29.51      2.67 o 
   3   7  13       25.23       34.24      2.96 o 
   4   7  13       28.60       32.17      2.86 o 
  -4   8  13       70.75       66.40      3.72 o 
  -3   8  13       20.66       20.82      2.70 o 
  -2   8  13       41.50       50.05      2.65 o 
  -1   8  13        8.55        5.72      1.89 o 
   0   8  13        0.22        3.12      2.28 o 
   1   8  13       67.10       76.56      3.18 o 
   2   8  13        2.04       -0.50      2.01 o 
   3   8  13        0.45        0.47      2.57 o 
  -3   9  13      132.81      144.00      4.01 o 
  -2   9  13       71.39       74.49      3.13 o 
  -1   9  13       51.95       59.81      2.93 o 
   0   9  13      121.28      117.80      3.78 o 
   1   9  13       17.03       18.32      2.49 o 
   2   9  13       13.65        9.90      2.62 o 
  -6   0  14       65.27       66.57      3.40 o 
  -5   0  14       27.88       30.24      2.69 o 
  -4   0  14       12.86        7.60      2.29 o 
  -3   0  14      865.83      839.45      7.17 o 
  -2   0  14      128.47      127.60      3.58 o 
  -1   0  14       32.47       23.07      2.36 o 
   0   0  14      326.58      323.54      5.11 o 
   1   0  14       34.09       30.05      2.57 o 
   2   0  14        7.80        7.83      2.47 o 
   3   0  14     1456.05     1454.72     10.78 o 
   4   0  14      211.04      192.88      4.60 o 
   5   0  14       17.47       11.52      2.56 o 
   6   0  14       20.51       28.46      2.50 o 
  -6   1  14        1.06        1.52      1.75 o 
  -5   1  14       20.24       14.94      1.31 o 
  -4   1  14      203.67      202.93      3.93 o 
  -3   1  14       20.78       19.80      1.73 o 
  -2   1  14       46.26       47.97      1.66 o 
  -1   1  14       17.31       22.25      1.71 o 
   0   1  14       17.84       19.00      1.64 o 
   1   1  14       16.72       16.65      1.71 o 
   2   1  14       85.70       94.92     10.34 o 
   3   1  14       68.55       77.56      2.39 o 
   4   1  14       21.41       30.50      3.34 o 
   5   1  14       71.40       62.95      4.81 o 
   6   1  14       69.07       73.25      2.33 o 
  -6   2  14       51.85       51.24      2.36 o 
  -5   2  14       51.26       49.63      2.14 o 
  -4   2  14       19.28       20.46      1.75 o 
  -3   2  14       10.36       10.50      1.50 o 
  -2   2  14       44.52       47.65      1.67 o 
  -1   2  14      105.92      104.87      3.22 o 
   0   2  14      292.25      304.39     10.59 o 
   1   2  14        0.34        0.88      1.48 o 
   2   2  14       33.36       26.26      1.91 o 
   3   2  14        3.49        2.39      2.86 o 
   4   2  14        3.55        0.31      3.61 o 
   5   2  14        6.44        1.52      3.51 o 
   6   2  14        8.32       13.20      2.63 o 
  -6   3  14       17.88       18.02      2.00 o 
  -5   3  14        7.65        4.03      2.85 o 
  -4   3  14       11.25        5.61      2.48 o 
  -3   3  14       16.77       20.73      2.47 o 
  -2   3  14        4.11       -1.61      2.04 o 
  -1   3  14      204.36      219.79      4.21 o 
   0   3  14      279.01      284.71      4.75 o 
   1   3  14       39.73       52.07      2.91 o 
   2   3  14      130.40      126.44      2.75 o 
   3   3  14      238.31      248.88     16.97 o 
   4   3  14       23.99       19.92      1.85 o 
   5   3  14       27.09       18.47      2.50 o 
  -6   4  14        0.68        3.32      1.93 o 
  -5   4  14       25.17       30.66      3.33 o 
  -4   4  14        1.14       -1.52      2.65 o 
  -3   4  14       89.38       86.36      3.09 o 
  -2   4  14      176.44      177.77      3.74 o 
  -1   4  14       19.16       20.75      2.26 o 
   0   4  14      171.65      157.06      3.81 o 
   1   4  14      238.53      219.39      4.46 o 
   2   4  14        4.32        2.79      2.22 o 
   3   4  14       12.72       10.07      2.47 o 
   4   4  14       25.49       29.77      2.64 o 
   5   4  14       21.85       23.66      2.88 o 
  -5   5  14       55.35       54.92      3.77 o 
  -4   5  14       71.50       59.23      3.13 o 
  -3   5  14       17.85       14.08      2.61 o 
  -2   5  14       17.89       22.42      1.58 o 
  -1   5  14       65.65       60.83      2.90 o 
   0   5  14       11.19        6.25      2.29 o 
   1   5  14       16.17       19.25      2.49 o 
   2   5  14        0.44        1.30      2.12 o 
   3   5  14        1.88        2.90      2.10 o 
   4   5  14       26.96       28.41      2.50 o 
   5   5  14        3.81        9.06      2.80 o 
  -5   6  14       89.45       97.09      3.99 o 
  -4   6  14      109.55      116.73      4.08 o 
  -3   6  14       11.89       17.67      2.70 o 
  -2   6  14       47.90       53.51      2.59 o 
  -1   6  14       74.56       87.05      3.03 o 
   0   6  14       47.35       49.32      2.75 o 
   1   6  14      103.02      110.86      3.60 o 
   2   6  14       44.90       45.95      2.75 o 
   3   6  14        0.29       -0.27      2.47 o 
   4   6  14        6.90       10.99      2.44 o 
  -4   7  14        8.74        5.05      2.70 o 
  -3   7  14       56.40       78.86      3.54 o 
  -2   7  14        7.24        9.44      2.46 o 
  -1   7  14       12.18       17.11      2.11 o 
   0   7  14       46.71       40.07      2.85 o 
   1   7  14      112.33      126.36      3.99 o 
   2   7  14       55.07       49.50      3.21 o 
   3   7  14       21.18       18.84      2.58 o 
  -3   8  14       32.00       33.17      2.79 o 
  -2   8  14       17.44       15.48      2.19 o 
   0   8  14        4.80        1.13      1.92 o 
   1   8  14       29.97       27.20      2.96 o 
   2   8  14        1.00        2.28      2.63 o 
  -6   1  15        1.52        4.23      1.80 o 
  -5   1  15        0.65       -1.58      1.58 o 
  -4   1  15        3.98        1.74      1.60 o 
  -3   1  15       90.26       80.03      1.71 o 
  -2   1  15       40.20       37.93      3.49 o 
  -1   1  15       12.54        9.41      1.59 o 
   0   1  15       27.17       26.24      1.72 o 
   1   1  15       15.28       10.19      1.70 o 
   2   1  15       18.36       17.20      1.86 o 
   3   1  15        2.06       -0.63      1.87 o 
   4   1  15       21.19       20.46      1.76 o 
   5   1  15        0.07        0.85      1.53 o 
  -6   2  15       32.03       29.88      4.80 o 
  -5   2  15       30.51       30.33      2.03 o 
  -4   2  15       13.07        9.25      2.63 o 
  -3   2  15       51.40       51.18      2.69 o 
  -2   2  15      110.96      116.86      2.21 o 
  -1   2  15      207.29      200.11      4.31 o 
   0   2  15       60.20       60.81      2.18 o 
   1   2  15      242.61      257.14      3.56 o 
   2   2  15       93.39       90.75      4.70 o 
   3   2  15      179.43      180.43      4.11 o 
   4   2  15       87.30      110.35      5.63 o 
   5   2  15       11.79       21.57      1.92 o 
  -5   3  15       18.34       18.50      2.72 o 
  -4   3  15       42.70       34.21      3.17 o 
  -3   3  15       59.97       65.27      2.96 o 
  -2   3  15       21.85       13.10      2.28 o 
  -1   3  15      238.07      229.64      4.59 o 
   0   3  15       56.88       70.86      3.15 o 
   1   3  15       65.10       65.77      3.15 o 
   2   3  15        9.42       15.14      5.72 o 
   3   3  15       21.11       17.24      1.92 o 
   4   3  15        2.52        2.88      3.11 o 
   5   3  15       16.64       24.29      4.26 o 
  -5   4  15        7.48        8.13      2.73 o 
  -4   4  15      131.71      133.65      4.29 o 
  -3   4  15       98.62       90.89      3.29 o 
  -2   4  15       33.96       37.41      4.30 o 
  -1   4  15      245.90      257.04      4.71 o 
   0   4  15      230.10      250.25      4.79 o 
   1   4  15        0.13        0.79      2.31 o 
   2   4  15       64.89       63.97      3.03 o 
   3   4  15       91.70      101.92      3.69 o 
   4   4  15       15.11       11.77      2.29 o 
  -4   5  15        2.45       -0.25      2.22 o 
  -3   5  15       10.75       13.17      2.60 o 
  -2   5  15       10.63       15.71      2.42 o 
  -1   5  15        4.23        4.83      2.11 o 
   0   5  15       39.91       31.82      2.68 o 
   1   5  15       27.15       26.02      2.55 o 
   2   5  15        8.12        8.00      2.40 o 
   3   5  15        0.01       -0.16      2.03 o 
   4   5  15        0.23        2.66      2.28 o 
  -4   6  15        2.29       -3.11      3.11 o 
  -3   6  15       12.84       12.72      2.90 o 
  -2   6  15       49.52       55.37      3.14 o 
  -1   6  15       25.83       18.62      2.15 o 
   0   6  15       31.83       23.71      2.59 o 
   1   6  15       52.52       44.72      3.04 o 
   2   6  15        0.85        2.74      2.03 o 
   3   6  15        0.21        0.91      2.52 o 
  -3   7  15        0.11        5.46      2.86 o 
  -2   7  15        5.66        3.22      2.43 o 
  -1   7  15       12.09        8.35      2.11 o 
   0   7  15        7.49       15.16      2.62 o 
   1   7  15        1.72        1.75      2.35 o 
   2   7  15        1.26       -1.89      2.64 o 
  -5   0  16       14.34       13.11      2.40 o 
  -4   0  16       31.80       31.25      2.64 o 
  -3   0  16      177.01      177.67      3.99 o 
  -2   0  16       31.32       35.25      4.95 o 
  -1   0  16      128.86      139.77      3.91 o 
   0   0  16       20.55       22.07      2.38 o 
   1   0  16        0.31       -2.00      2.34 o 
   2   0  16      195.27      230.32      4.96 o 
   3   0  16       30.35       37.79      3.13 o 
   4   0  16       41.22       36.56      3.13 o 
  -5   1  16        6.47        2.85      1.72 o 
  -4   1  16        8.07        3.62      1.71 o 
  -3   1  16       97.00       95.72      2.32 o 
  -2   1  16       12.71       13.80      1.42 o 
  -1   1  16       17.89       16.51      1.80 o 
   0   1  16        3.24        4.62      1.69 o 
   1   1  16       25.79       28.03      2.19 o 
   2   1  16        5.59        1.42      1.74 o 
   3   1  16       42.99       43.16      2.58 o 
   4   1  16       41.88       36.45      2.14 o 
  -5   2  16        4.18        0.06      2.64 o 
  -4   2  16        0.25       -2.63      2.63 o 
  -3   2  16       30.11       29.51      2.58 o 
  -2   2  16        0.01        1.58      2.42 o 
  -1   2  16        2.79        5.26      2.29 o 
   0   2  16        4.85        3.88      1.62 o 
   1   2  16        1.49        0.42      2.00 o 
   2   2  16       40.51       45.44      2.25 o 
   3   2  16        1.93        4.60      1.93 o 
   4   2  16        1.90        6.42      1.77 o 
  -4   3  16       61.92       59.00      3.58 o 
  -3   3  16      103.76      111.72      3.62 o 
  -2   3  16        9.79       15.52      1.73 o 
  -1   3  16       23.61       31.05      2.52 o 
   0   3  16       91.15       88.68      3.30 o 
   1   3  16       26.67       37.81      2.79 o 
   2   3  16       50.74       48.46      2.96 o 
   3   3  16       40.69       45.98      4.55 o 
   4   3  16        2.17        2.21      2.30 o 
  -4   4  16       44.45       49.66      3.57 o 
  -3   4  16       32.12       29.68      2.99 o 
  -2   4  16       19.12       19.73      3.34 o 
  -1   4  16       98.61      105.82      3.54 o 
   0   4  16       54.19       60.77      3.19 o 
   1   4  16       28.02       35.93      2.89 o 
   2   4  16       96.69      108.12      3.84 o 
   3   4  16       52.73       58.80      3.19 o 
  -3   5  16        9.31       10.48      2.23 o 
  -2   5  16        5.69       14.85      2.30 o 
  -1   5  16        7.23        9.00      2.03 o 
   0   5  16        0.04        2.28      2.18 o 
   1   5  16        8.48        9.72      2.32 o 
   2   5  16        3.11        2.46      2.50 o 
  -2   6  16       70.65       82.34      3.33 o 
  -1   6  16       37.52       42.83      2.63 o 
   0   6  16      109.19      112.12      3.82 o 
   1   6  16       30.55       32.05      2.89 o 
  -4   1  17       10.59        3.68      2.02 o 
  -3   1  17       57.29       60.95      2.05 o 
  -2   1  17       40.47       40.28      1.77 o 
  -1   1  17       59.21       61.46      2.44 o 
   0   1  17       55.86       61.28      3.77 o 
   1   1  17        3.28        5.06      1.89 o 
   2   1  17        0.79        1.00      1.77 o 
   3   1  17       22.48       15.66      2.08 o 
  -3   2  17       37.65       43.29      2.95 o 
  -2   2  17        1.48        2.11      4.04 o 
  -1   2  17        2.32        1.17      2.30 o 
   0   2  17       28.45       31.22      2.76 o 
   1   2  17       44.96       44.45      2.30 o 
   2   2  17       56.38       62.40      4.50 o 
  -3   3  17       38.06       43.36      3.18 o 
  -2   3  17       21.62       29.45      2.68 o 
  -1   3  17        1.65        1.58      2.06 o 
   0   3  17        9.52       11.76      2.48 o 
   1   3  17        0.40        0.77      2.03 o 
   2   3  17       51.14       72.08      3.60 o 
  -2   4  17        9.52       19.49      2.40 o 
  -1   4  17        5.24        6.71      2.32 o 
   0   4  17        0.42        3.37      2.21 o 
   1   4  17       23.13       26.84      2.68 o 
  -1   0  18        3.62        4.05      2.30 o 
   0   0  18       34.21       42.30      3.17 o 
   1   0  18       25.42       29.17      2.69 o 
  -1   1  18       78.57       88.53      3.82 o 
   0   1  18        0.18       -1.68      1.75 o 
                                                 
